# Supplementary material for: Development and applications of a CRISPR activation system for facile genetic overexpression in Candida albicans
Source: G3 (Bethesda). 2022 Dec 1;13(2):jkac301. doi: 10.1093/g3journal/jkac301 (PMC9911074; doi:10.1093/g3journal/jkac301)
Supplement: jkac301_Supplementary_Data [file jkac301_supplementary_data.zip]

Archive with 3 entries (3 files):
- Table_S1_G3-2022-403816.xlsx
- Table_S2_G3-2022-403816.xlsx
- Table_S3_G3-2022-403816.xlsx
