# Supplementary material for: Development and applications of a CRISPR activation system for facile genetic overexpression in Candida albicans
Source: G3 (Bethesda). 2022 Dec 1;13(2):jkac301. doi: 10.1093/g3journal/jkac301 (PMC9911074; doi:10.1093/g3journal/jkac301)
Supplement: jkac301_Supplementary_Data [file jkac301_supplementary_data.zip › Table_S1_G3-2022-403816.xlsx]

## Sheet: Fungal strains
Strain name	Genotype	sgRNA	Position targeted upstream (-) of the start codon (ATG) by the sgRNA	Notes
fRS1	Wild-type Candida albicans.	N/A	N/A	Wild-type (SC5314) Candida albicans. This is the background strain for all mutant CRISPRa strains in this work.
fRS483	dCas9-VPR, non-targeting control strain.	N/A	N/A	This strain was made by integrating pRS156 into fRS1 (C. albicans SC5314), and contains a non-targeting dCas9-VPR complex.
fRS642	dCas9-VPR, ALS3 overexpression.	cgaGGAGGAATGTTAATTCTCGT aacACGAGAATTAACATTCCTCC	-1008bp	This strain was made by integrating pRS524 into fRS1 (C. albicans SC5314). 1.53X overexpression of ALS3.
fRS643	dCas9-VPR, ALS3 overexpression.	cgaTAAGAGAGTTCCGTTGGCAT aacATGCCAACGGAACTCTCTTA	-1302bp	This strain was made by integrating pRS525 into fRS1 (C. albicans SC5314). 1.84X overexpression of ALS3.
fRS644	dCas9-VPR, ALS3 overexpression.	cgaCTAGCACTTGTTCGTTTCTT aacAAGAAACGAACAAGTGCTAG	-1109bp	This strain was made by integrating pRS526 into fRS1 (C. albicans SC5314). 1.84X overexpression of ALS3.
fRS645	dCas9-VPR, ALS3 overexpression.	cgaTGTGTTTAACTCATAACTGT aacACAGTTATGAGTTAAACACA	-1136bp	This strain was made by integrating pRS527 into fRS1 (C. albicans SC5314). 2.4X overexpression of ALS3.
fRS646	dCas9-VPR, ALS3 overexpression.	cgaGCTTCGAATACGAAAAATGG aacCCATTTTTCGTATTCGAAGC	-299bp	This strain was made by integrating pRS528 into fRS1 (C. albicans SC5314). 12.6X overexpression of ALS3.
fRS647	dCas9-VPR, ALS3 overexpression.	cgaCTAATTCTTGTCAAAAGCAC aacGTGCTTTTGACAAGAATTAG	-140bp	This strain was made by integrating pRS529 into fRS1 (C. albicans SC5314). 4.83X overexpression of ALS3.
fRS668	dCas9-VPR, FGR28 overexpression.	cgaGGTCGGAAATACAATAGGTA aacTACCTATTGTATTTCCGACC	-143bp	This strain was made by integrating pRS560 into fRS1 (C. albicans SC5314). 1.68X overexpression of FGR28.
fRS669	dCas9-VPR, FGR28 overexpression.	cgaTTTATGATTGTCATGGGAGT aacACTCCCATGACAATCATAAA	-255bp	This strain was made by integrating pRS561 into fRS1 (C. albicans SC5314). 1.32X overexpression of FGR28.
fRS670	dCas9-VPR, FGR28 overexpression.	cgaATTTGTAAGTCGTGCATTTC aacGAAATGCACGACTTACAAAT	-950bp	This strain was made by integrating pRS562 into fRS1 (C. albicans SC5314). 1X overexpression of FGR28.
fRS671	dCas9-VPR, FGR28 overexpression.	cgaATATAAAATCTCTATATTGG aacCCAATATAGAGATTTTATAT	-1015bp	This strain was made by integrating pRS563 into fRS1 (C. albicans SC5314). 2.04X overexpression of FGR28.
fRS672	dCas9-VPR, FGR28 overexpression.	cgaAACCAGAAACTTTGGCGTTG aacCAACGCCAAAGTTTCTGGTT	-1045bp	This strain was made by integrating pRS564 into fRS1 (C. albicans SC5314). 1.03X overexpression of FGR28.
fRS673	dCas9-VPR, FGR28 overexpression.	cgaGACAGAGAAAGAACACAACA aacTGTTGTGTTCTTTCTCTGTC	-1080bp	This strain was made by integrating pRS565 into fRS1 (C. albicans SC5314). 1.16X overexpression of FGR28.
fRS674	dCas9-VPR, KSP1 overexpression.	cgaTTTATTGCATTTACTAAGTT aacAACTTAGTAAATGCAATAAA	-147bp	This strain was made by integrating pRS566 into fRS1 (C. albicans SC5314). 1.02X overexpression of KSP1.
fRS675	dCas9-VPR, KSP1 overexpression.	cgaGATTTCAAATGTATGTTTAT aacATAAACATACATTTGAAATC	-178bp	This strain was made by integrating pRS567 into fRS1 (C. albicans SC5314). 1.02X overexpression of KSP1.
fRS676	dCas9-VPR, KSP1 overexpression.	cgaCTCTGTCTTAATTATATATA aacTATATATAATTAAGACAGAG	-885bp	This strain was made by integrating pRS568 into fRS1 (C. albicans SC5314). 1.86X overexpression of KSP1.
fRS677	dCas9-VPR, KSP1 overexpression.	cgaGAATAGTGTGAGTGATTAAT aacATTAATCACTCACACTATTC	-1036bp	This strain was made by integrating pRS569 into fRS1 (C. albicans SC5314). 3.87X overexpression of KSP1.
fRS678	dCas9-VPR, KSP1 overexpression.	cgaGAAAGCTAAGCAAAAAAGTA aacTACTTTTTTGCTTAGCTTTC	-1102bp	This strain was made by integrating pRS570 into fRS1 (C. albicans SC5314). 2.51X overexpression of KSP1.
fRS679	dCas9-VPR, KSP1 overexpression.	cgaATCAAAAAGTATTTGTGTGG aacCCACACAAATACTTTTTGAT	-1160bp	This strain was made by integrating pRS571 into fRS1 (C. albicans SC5314). 2.18X overexpression of KSP1.
fRS215	dCas9-VPR, CDR1 overexpression.	cgaAGTTCATCATCATTTAATCG/ aacCGATTAAATGATGATGAACT	-153bp	This strain was made by integrating pRS270 into fRS1 (C. albicans SC5314). 2.62X overexpression of CDR1.
fRS352	dCas9-VPR, CDR1 overexpression.	cgaACCTTTACTAGTAGTACCAG/ aacCTGGTACTACTAGTAAAGGT	-263bp	This strain was made by integrating pRS322 into fRS1 (C. albicans SC5314). 5.40X overexpression of CDR1.
fRS488	dCas9-VPR, CDR1 overexpression.	cgaGGGGGGTAGGGATCGGATAG/ aacCTATCCGATCCCTACCCCCC	-351bp	This strain was made by integrating pRS415 into fRS1 (C. albicans SC5314). 2.46X overexpression of CDR1.
fRS712	dCas9-VPR, YAK1 overexpression.	cgaAACTACAACACATTCACAAC aacGTTGTGAATGTGTTGTAGTT	-282bp	This strain was made by integrating pRS613 into fRS1 (C. albicans SC5314). 2.05X overexpression of YAK1.
fRS229	dCas9-VPR, ALS1 overexpression.	cgaCAAGTCAATTTCGTATTCAA/ aacTTGAATACGAAATTGACTTG	-171bp	This strain was made by integrating pRS271 into fRS1 (C. albicans SC5314). 24.8X overexpression of ALS1.
fRS230	dCas9-VPR, ALS1 overexpression.	cgaCCACATAGAATAAGCGGCCA/ aacTGGCCGCTTATTCTATGTGG	-302bp	This strain was made by integrating pRS272 into fRS1 (C. albicans SC5314). 5.73X overexpression of ALS1.

## Sheet: Plasmids
Plasmid name	Description	sgRNA	Position targeted upstream (-) of the start codon (ATG) by the sgRNA	Selectable markers	Notes
pRS143	NEUT5L integrating plasmid containing a codon-optimized dCas9 for Candida albicans.	N/A	N/A	AMP, NAT	Plasmid containing a catalytically inactive Cas9 ("dead", dCas9) codon-optimized for Candida albicans. Based on standard Cas9 plasmids that can be integrated into NEUT5L by cutting with the PacI enzyme. sgRNA can be cloned in with Golden Gate following treatment with the SapI enzyme.
pRS156	NEUT5L integrating plasmid. dCas9-VPR for targeted gene overexpression in C. albicans.	N/A	N/A	AMP, NAT	Plasmid containing dCas9 fused to the transcriptional activator complex VPR codon-optimized for Candida albicans, constructed using the backbone pRS143. This plasmid (pRS156) was deposited to Addgene as plasmid number #182707.
pRS524	NEUT5L integrating plasmid. dCas9-VPR for ALS3 overexpression in C. albicans.	cgaGGAGGAATGTTAATTCTCGT aacACGAGAATTAACATTCCTCC	-1008bp	AMP, NAT	Plasmid containing dCas9-VPR and the sgRNA oRS1146 for ALS3 overexpression in C. albicans (ie. pRS156 + oRS1146).
pRS525	NEUT5L integrating plasmid. dCas9-VPR for ALS3 overexpression in C. albicans.	cgaTAAGAGAGTTCCGTTGGCAT aacATGCCAACGGAACTCTCTTA	-1302bp	AMP, NAT	Plasmid containing dCas9-VPR and the sgRNA oRS1147 for ALS3 overexpression in C. albicans (ie. pRS156 + oRS1147).
pRS526	NEUT5L integrating plasmid. dCas9-VPR for ALS3 overexpression in C. albicans.	cgaCTAGCACTTGTTCGTTTCTT aacAAGAAACGAACAAGTGCTAG	-1109bp	AMP, NAT	Plasmid containing dCas9-VPR and the sgRNA oRS1148 for ALS3 overexpression in C. albicans (ie. pRS156 + oRS1148).
pRS527	NEUT5L integrating plasmid. dCas9-VPR for ALS3 overexpression in C. albicans.	cgaTGTGTTTAACTCATAACTGT aacACAGTTATGAGTTAAACACA	-1136bp	AMP, NAT	Plasmid containing dCas9-VPR and the sgRNA oRS1149 for ALS3 overexpression in C. albicans (ie. pRS156 + oRS1149).
pRS528	NEUT5L integrating plasmid. dCas9-VPR for ALS3 overexpression in C. albicans.	cgaGCTTCGAATACGAAAAATGG aacCCATTTTTCGTATTCGAAGC	-299bp	AMP, NAT	Plasmid containing dCas9-VPR and the sgRNA oRS1150 for ALS3 overexpression in C. albicans (ie. pRS156 + oRS1150).
pRS529	NEUT5L integrating plasmid. dCas9-VPR for ALS3 overexpression in C. albicans.	cgaCTAATTCTTGTCAAAAGCAC aacGTGCTTTTGACAAGAATTAG	-140bp	AMP, NAT	Plasmid containing dCas9-VPR and the sgRNA oRS1151 for ALS3 overexpression in C. albicans (ie. pRS156 + oRS1151).
pRS560	NEUT5L integrating plasmid. dCas9-VPR for FGR28 overexpression in C. albicans.	cgaGGTCGGAAATACAATAGGTA aacTACCTATTGTATTTCCGACC	-143bp	AMP, NAT	Plasmid containing dCas9-VPR and the sgRNA oRS1211 for FGR28 overexpression in C. albicans (ie. pRS156 + oRS1211).
pRS561	NEUT5L integrating plasmid. dCas9-VPR for FGR28 overexpression in C. albicans.	cgaTTTATGATTGTCATGGGAGT aacACTCCCATGACAATCATAAA	-255bp	AMP, NAT	Plasmid containing dCas9-VPR and the sgRNA oRS1212 for FGR28 overexpression in C. albicans (ie. pRS156 + oRS1212).
pRS562	NEUT5L integrating plasmid. dCas9-VPR for FGR28 overexpression in C. albicans.	cgaATTTGTAAGTCGTGCATTTC aacGAAATGCACGACTTACAAAT	-950bp	AMP, NAT	Plasmid containing dCas9-VPR and the sgRNA oRS1213 for FGR28 overexpression in C. albicans (ie. pRS156 + oRS1213).
pRS563	NEUT5L integrating plasmid. dCas9-VPR for FGR28 overexpression in C. albicans.	cgaATATAAAATCTCTATATTGG aacCCAATATAGAGATTTTATAT	-1015bp	AMP, NAT	Plasmid containing dCas9-VPR and the sgRNA oRS1214 for FGR28 overexpression in C. albicans (ie. pRS156 + oRS1214).
pRS564	NEUT5L integrating plasmid. dCas9-VPR for FGR28 overexpression in C. albicans.	cgaAACCAGAAACTTTGGCGTTG aacCAACGCCAAAGTTTCTGGTT	-1045bp	AMP, NAT	Plasmid containing dCas9-VPR and the sgRNA oRS1215 for FGR28 overexpression in C. albicans (ie. pRS156 + oRS1215).
pRS565	NEUT5L integrating plasmid. dCas9-VPR for FGR28 overexpression in C. albicans.	cgaGACAGAGAAAGAACACAACA aacTGTTGTGTTCTTTCTCTGTC	-1080bp	AMP, NAT	Plasmid containing dCas9-VPR and the sgRNA oRS1216 for FGR28 overexpression in C. albicans (ie. pRS156 + oRS1216).
pRS566	NEUT5L integrating plasmid. dCas9-VPR for KSP1 overexpression in C. albicans.	cgaTTTATTGCATTTACTAAGTT aacAACTTAGTAAATGCAATAAA	-147bp	AMP, NAT	Plasmid containing dCas9-VPR and the sgRNA oRS1217 for KSP1 overexpression in C. albicans (ie. pRS156 + oRS1217).
pRS567	NEUT5L integrating plasmid. dCas9-VPR for KSP1 overexpression in C. albicans.	cgaGATTTCAAATGTATGTTTAT aacATAAACATACATTTGAAATC	-178bp	AMP, NAT	Plasmid containing dCas9-VPR and the sgRNA oRS1218 for KSP1 overexpression in C. albicans (ie. pRS156 + oRS1218).
pRS568	NEUT5L integrating plasmid. dCas9-VPR for KSP1 overexpression in C. albicans.	cgaCTCTGTCTTAATTATATATA aacTATATATAATTAAGACAGAG	-885bp	AMP, NAT	Plasmid containing dCas9-VPR and the sgRNA oRS1219 for KSP1 overexpression in C. albicans (ie. pRS156 + oRS1219).
pRS569	NEUT5L integrating plasmid. dCas9-VPR for KSP1 overexpression in C. albicans.	cgaGAATAGTGTGAGTGATTAAT aacATTAATCACTCACACTATTC	-1036bp	AMP, NAT	Plasmid containing dCas9-VPR and the sgRNA oRS1220 for KSP1 overexpression in C. albicans (ie. pRS156 + oRS1220).
pRS570	NEUT5L integrating plasmid. dCas9-VPR for KSP1 overexpression in C. albicans.	cgaGAAAGCTAAGCAAAAAAGTA aacTACTTTTTTGCTTAGCTTTC	-1102bp	AMP, NAT	Plasmid containing dCas9-VPR and the sgRNA oRS1221 for KSP1 overexpression in C. albicans (ie. pRS156 + oRS1221).
pRS571	NEUT5L integrating plasmid. dCas9-VPR for KSP1 overexpression in C. albicans.	cgaATCAAAAAGTATTTGTGTGG aacCCACACAAATACTTTTTGAT	-1160bp	AMP, NAT	Plasmid containing dCas9-VPR and the sgRNA oRS1222 for KSP1 overexpression in C. albicans (ie. pRS156 + oRS1222).
pRS270	NEUT5L integrating plasmid. dCas9-VPR for CDR1 overexpression in C. albicans.	cgaAGTTCATCATCATTTAATCG/ aacCGATTAAATGATGATGAACT	-153bp	AMP, NAT	Plasmid containing dCas9-VPR and the sgRNA oRS419 for CDR1 overexpression in C. albicans (ie. pRS156 + oRS419).
pRS322	NEUT5L integrating plasmid. dCas9-VPR for CDR1 overexpression in C. albicans.	cgaACCTTTACTAGTAGTACCAG/ aacCTGGTACTACTAGTAAAGGT	-263bp	AMP, NAT	Plasmid containing dCas9-VPR and the sgRNA oRS615 for CDR1 overexpression in C. albicans (ie. pRS156 + oRS615).
pRS415	NEUT5L integrating plasmid. dCas9-VPR for CDR1 overexpression in C. albicans.	cgaGGGGGGTAGGGATCGGATAG/ aacCTATCCGATCCCTACCCCCC	-351bp	AMP, NAT	Plasmid containing dCas9-VPR and the sgRNA oRS882 for CDR1 overexpression in C. albicans (ie. pRS156 + oRS882).
pRS613	NEUT5L integrating plasmid. dCas9-VPR for YAK1 overexpression in C. albicans.	cgaAACTACAACACATTCACAAC aacGTTGTGAATGTGTTGTAGTT	-282bp	AMP, NAT	Plasmid containing dCas9-VPR and the sgRNA oRS1229 for YAK1 overexpression in C. albicans (ie. pRS156 + oRS1229).
pRS271	NEUT5L integrating plasmid. dCas9-VPR for ALS1 overexpression in C. albicans.	cgaCAAGTCAATTTCGTATTCAA/ aacTTGAATACGAAATTGACTTG	-171bp	AMP, NAT	Plasmid containing dCas9-VPR and the sgRNA oRS430 for ALS1 overexpression in C. albicans (ie. pRS156 + oRS430).
pRS272	NEUT5L integrating plasmid. dCas9-VPR for ALS1 overexpression in C. albicans.	cgaCCACATAGAATAAGCGGCCA/ aacTGGCCGCTTATTCTATGTGG	-302bp	AMP, NAT	Plasmid containing dCas9-VPR and the sgRNA oRS431 for ALS1 overexpression in C. albicans (ie. pRS156 + oRS431).

## Sheet: Oligos
Oligo name	Purpose	Oligo sequence	Notes
oRS1146 (F/R)	sgRNA	cgaGGAGGAATGTTAATTCTCGT aacACGAGAATTAACATTCCTCC	sgRNA targeting ALS3.
oRS1147 (F/R)	sgRNA	cgaTAAGAGAGTTCCGTTGGCAT aacATGCCAACGGAACTCTCTTA	sgRNA targeting ALS3.
oRS1148 (F/R)	sgRNA	cgaCTAGCACTTGTTCGTTTCTT aacAAGAAACGAACAAGTGCTAG	sgRNA targeting ALS3.
oRS1149 (F/R)	sgRNA	cgaTGTGTTTAACTCATAACTGT aacACAGTTATGAGTTAAACACA	sgRNA targeting ALS3.
oRS1150 (F/R)	sgRNA	cgaGCTTCGAATACGAAAAATGG aacCCATTTTTCGTATTCGAAGC	sgRNA targeting ALS3.
oRS1151 (F/R)	sgRNA	cgaCTAATTCTTGTCAAAAGCAC aacGTGCTTTTGACAAGAATTAG	sgRNA targeting ALS3.
oRS1211 (F/R)	sgRNA	cgaGGTCGGAAATACAATAGGTA aacTACCTATTGTATTTCCGACC	sgRNA targeting FGR28.
oRS1212 (F/R)	sgRNA	cgaTTTATGATTGTCATGGGAGT aacACTCCCATGACAATCATAAA	sgRNA targeting FGR28.
oRS1213 (F/R)	sgRNA	cgaATTTGTAAGTCGTGCATTTC aacGAAATGCACGACTTACAAAT	sgRNA targeting FGR28.
oRS1214 (F/R)	sgRNA	cgaATATAAAATCTCTATATTGG aacCCAATATAGAGATTTTATAT	sgRNA targeting FGR28.
oRS1215 (F/R)	sgRNA	cgaAACCAGAAACTTTGGCGTTG aacCAACGCCAAAGTTTCTGGTT	sgRNA targeting FGR28.
oRS1216 (F/R)	sgRNA	cgaGACAGAGAAAGAACACAACA aacTGTTGTGTTCTTTCTCTGTC	sgRNA targeting FGR28.
oRS1217 (F/R)	sgRNA	cgaTTTATTGCATTTACTAAGTT aacAACTTAGTAAATGCAATAAA	sgRNA targeting KSP1.
oRS1218 (F/R)	sgRNA	cgaGATTTCAAATGTATGTTTAT aacATAAACATACATTTGAAATC	sgRNA targeting KSP1.
oRS1219 (F/R)	sgRNA	cgaCTCTGTCTTAATTATATATA aacTATATATAATTAAGACAGAG	sgRNA targeting KSP1.
oRS1220 (F/R)	sgRNA	cgaGAATAGTGTGAGTGATTAAT aacATTAATCACTCACACTATTC	sgRNA targeting KSP1.
oRS1221 (F/R)	sgRNA	cgaGAAAGCTAAGCAAAAAAGTA aacTACTTTTTTGCTTAGCTTTC	sgRNA targeting KSP1.
oRS1222 (F/R)	sgRNA	cgaATCAAAAAGTATTTGTGTGG aacCCACACAAATACTTTTTGAT	sgRNA targeting KSP1.
oRS419 (F/R)	sgRNA	cgaAGTTCATCATCATTTAATCG/ aacCGATTAAATGATGATGAACT	sgRNA targeting CDR1.
oRS615 (F/R)	sgRNA	cgaACCTTTACTAGTAGTACCAG/ aacCTGGTACTACTAGTAAAGGT	sgRNA targeting CDR1.
oRS882 (F/R)	sgRNA	cgaGGGGGGTAGGGATCGGATAG/ aacCTATCCGATCCCTACCCCCC	sgRNA targeting CDR1.
oRS1229 (F/R)	sgRNA	cgaAACTACAACACATTCACAAC aacGTTGTGAATGTGTTGTAGTT	sgRNA targeting YAK1.
oRS430 (F/R)	sgRNA	cgaCAAGTCAATTTCGTATTCAA/ aacTTGAATACGAAATTGACTTG	sgRNA targeting ALS1.
oRS431 (F/R)	sgRNA	cgaCCACATAGAATAAGCGGCCA/ aacTGGCCGCTTATTCTATGTGG	sgRNA targeting ALS1.
oRS835	PCR primer	CCAACTTAATCGCCTTGCAG	PCR primer to validate sgRNA integration into plasmid backbone and into C. albicans chromosome.
oRS836	PCR primer	CTTGACACGACCTTGGAGTG	PCR primer to validate sgRNA integration into plasmid backbone and into C. albicans chromosome.
oRS900	PCR primer	CCAGTTTGGAACAAGAGTCC	PCR primer to validate C. albicans NEUT5L chromosomal integration of plasmid.
oRS901	PCR primer	TAGCAACAAGTGTGAAAGTG	PCR primer to validate C. albicans NEUT5L chromosomal integration of plasmid.
oRS1200/1201 (F/R)	RT-qPCR primer	GCTGGTGGTTATTGGCAACG ATGGTAAGGTGGTCACAGCG	Primers used during RT-qPCR to measure transcript abundance of ALS3.
oRS1206/1207 (F/R)	RT-qPCR primer	AGGATGTCGACGTTAGTGGG GGCTCATCTTTCCCTCTCCG	Primers used during RT-qPCR to measure transcript abundance of FGR28.
oRS1255/1256 (F/R)	RT-qPCR primer	TACGGTTTAGTGTCAGTCGCC TTTCGCAGGACTTGAGGATGG	Primers used during RT-qPCR to measure transcript abundance of KSP1.
oRS884/885 (F/R)	RT-qPCR primer	CGTTCAAATCAAGTGTGTAC GAATACGGCAAATCCAATGG	Primers used during RT-qPCR to measure transcript abundance of CDR1.
oRS988/989 (F/R)	RT-qPCR primer	GTCAACAGCACAACCTCCG ACACTCTTTACCATCACTGCAAATC	Primers used during RT-qPCR to measure transcript abundance of ALS1.
oRS1259/1260 (F/R)	RT-qPCR primer	AATGTCGGCTGCTGTAGATGG TTGGCATTTACCAGTGGACCC	Primers used during RT-qPCR to measure transcript abundance of YAK1.
oRS308/309 (F/R)	RT-qPCR primer	GTTGGTGATGAAGCCCAATCC CTGGATGTTCTTCTGGAGCAAC	Primers used during RT-qPCR to measure transcript abundance of ACT1 (housekeeping gene).
