# Supplementary material for: Development and applications of a CRISPR activation system for facile genetic overexpression in Candida albicans
Source: G3 (Bethesda). 2022 Dec 1;13(2):jkac301. doi: 10.1093/g3journal/jkac301 (PMC9911074; doi:10.1093/g3journal/jkac301)
Supplement: jkac301_Supplementary_Data [file jkac301_supplementary_data.zip › Table_S2_G3-2022-403816.xlsx]

## Sheet: DEG_table_extended_info.csv
	baseMean	log2FoldChange	lfcSE	stat	pvalue	padj
gene-CAALFM_C603700WA	40812.2	3.29709	0.128133	25.7318	5.1502e-146	3.06901e-142
gene-CAALFM_CR07800WA	249.359	0.984281	0.184567	5.33293	9.66397e-08	0.000287938
gene-CAALFM_CR02280WA	1486.86	-0.85137	0.194263	-4.38256	1.17295e-05	0.0232987
gene-CAALFM_CR06500CA	1549.62	-0.504694	0.117121	-4.30918	1.63863e-05	0.0244115
gene-CAALFM_C303570CA	88.1514	-2.12388	0.511015	-4.15621	3.2357e-05	0.0321359
gene-CAALFM_C504690CA	80.0634	-1.12281	0.268281	-4.18518	2.84938e-05	0.0321359
gene-CAALFM_C703560WA	3503.56	0.664046	0.163174	4.06956	4.71014e-05	0.0400968
gene-CAALFM_C405110CA	7565.12	0.752237	0.186988	4.02292	5.74806e-05	0.0428159
gene-CAALFM_C109320CA	335.188	1.17086	0.293929	3.98347	6.79168e-05	0.0449357
gene-CAALFM_C700970CA	106.958	-1.26663	0.319973	-3.95854	7.54081e-05	0.0449357
gene-CAALFM_C206890CA	2685.68	-0.875079	0.224318	-3.90106	9.57713e-05	0.0475584
gene-CAALFM_CR10540CA	77.9101	-1.27767	0.327102	-3.90602	9.3829e-05	0.0475584
gene-CAALFM_C109870WA	25.9933	-1.88084	0.50979	-3.68944	0.000224751	0.0929974
gene-CAALFM_C701460CA	188.269	-0.798149	0.216944	-3.67906	0.000234093	0.0929974
gene-CAALFM_CR08310CA	215.443	-1.86606	0.503493	-3.70623	0.00021037	0.0929974
gene-CAALFM_C104010CA	1060	-1.44911	0.402036	-3.60443	0.000312833	0.0932087
gene-CAALFM_C108750WA	874.43	-1.38062	0.38232	-3.61116	0.000304832	0.0932087
gene-CAALFM_C210100WA	414.649	0.577983	0.158109	3.6556	0.000256576	0.0932087
gene-CAALFM_C301540WA	26663.4	-1.58427	0.436526	-3.62928	0.000284217	0.0932087
gene-CAALFM_C503810CA	155.763	-1.57761	0.435158	-3.62536	0.000288559	0.0932087
gene-CAALFM_C400860CA	945.687	-1.10277	0.313924	-3.51285	0.000443322	0.122757
gene-CAALFM_C401010CA	3667.18	-1.55637	0.448156	-3.47283	0.000515006	0.122757
gene-CAALFM_C502460CA	1051.64	-0.698863	0.200918	-3.47835	0.000504508	0.122757
gene-CAALFM_C505220WA	128.436	-0.751928	0.214612	-3.50366	0.000458916	0.122757
gene-CAALFM_CR08510WA	2071.67	-0.922237	0.26468	-3.48435	0.000493331	0.122757
gene-CAALFM_C208690CA	716.245	-1.36014	0.393406	-3.45733	0.000545551	0.125036
gene-CAALFM_C208260WA	235.092	-1.76556	0.514518	-3.43149	0.000600268	0.132481
gene-CAALFM_CR10340WA	6796.77	-0.894739	0.262362	-3.41033	0.000648852	0.13809
gene-CAALFM_C107860WA	40.9861	-1.07937	0.329079	-3.27996	0.00103821	0.141806
gene-CAALFM_C112550CA	290.554	-1.28783	0.39006	-3.30161	0.000961319	0.141806
gene-CAALFM_C112570CA	829.288	0.541332	0.163582	3.30924	0.000935499	0.141806
gene-CAALFM_C200680CA	40.772	1.1878	0.359018	3.30846	0.000938111	0.141806
gene-CAALFM_C201400CA	128.305	-0.994589	0.296076	-3.35924	0.000781576	0.141806
gene-CAALFM_C204830WA	1381.98	-1.06183	0.323969	-3.27757	0.00104706	0.141806
gene-CAALFM_C209220WA	67023.7	-0.826664	0.251526	-3.28659	0.00101409	0.141806
gene-CAALFM_C209510CA	1753.02	0.331384	0.100848	3.28596	0.00101635	0.141806
gene-CAALFM_C210150WA	151.959	-1.92403	0.585333	-3.28707	0.00101235	0.141806
gene-CAALFM_C210180WA	1203.59	-1.12354	0.331518	-3.38909	0.000701251	0.141806
gene-CAALFM_C401080WA	1953.17	0.438916	0.13142	3.3398	0.000838398	0.141806
gene-CAALFM_C503520WA	82.6415	-1.37525	0.41025	-3.35221	0.000801689	0.141806
gene-CAALFM_C504880CA	1419.54	0.805885	0.242573	3.32224	0.000892976	0.141806
gene-CAALFM_CR01430WA	624.165	-1.39212	0.415836	-3.34777	0.000814656	0.141806
gene-CAALFM_CR04500CA	1515.59	-1.26372	0.385361	-3.27932	0.00104057	0.141806
gene-CAALFM_CR09290WA	817.09	-0.841628	0.253736	-3.31694	0.000910077	0.141806
gene-CAALFM_C502520WA	2049.53	-0.969643	0.297093	-3.26377	0.0010994	0.145585
gene-CAALFM_C400200CA	15964.6	-0.479982	0.14785	-3.24642	0.00116867	0.148173
gene-CAALFM_C501530CA	1757.68	-0.373268	0.114902	-3.24859	0.00115979	0.148173
gene-CAALFM_C209880CA	942.21	0.939911	0.291798	3.2211	0.001277	0.156904
gene-CAALFM_C304190WA	241.094	-1.41243	0.442592	-3.19128	0.00141646	0.156904
gene-CAALFM_C403310CA	164.493	-1.45575	0.455257	-3.19764	0.00138557	0.156904
gene-CAALFM_C406430CA	338.061	0.578635	0.181236	3.19271	0.00140946	0.156904
gene-CAALFM_C500910CA	458.273	-1.42115	0.442619	-3.21077	0.00132381	0.156904
gene-CAALFM_C603320WA	13227.5	-0.398109	0.124776	-3.1906	0.00141978	0.156904
gene-CAALFM_C703310WA	266.891	-1.58137	0.495701	-3.19018	0.00142185	0.156904
gene-CAALFM_C102990CA	1984.7	-1.35794	0.429864	-3.15899	0.00158317	0.157553
gene-CAALFM_C400440CA	1782.3	-0.706084	0.223899	-3.15358	0.00161281	0.157553
gene-CAALFM_C402610CA	627.98	-1.5154	0.479582	-3.15984	0.00157857	0.157553
gene-CAALFM_C500340WA	511.332	-0.584247	0.183964	-3.17588	0.00149383	0.157553
gene-CAALFM_C501300CA	468.938	-0.541574	0.170335	-3.17945	0.00147553	0.157553
gene-CAALFM_C602480WA	576.953	-1.07035	0.338922	-3.1581	0.00158804	0.157553
gene-CAALFM_C703820CA	1843.13	-0.842383	0.266346	-3.16273	0.00156295	0.157553
gene-CAALFM_C110740CA	28925.2	-0.918645	0.291768	-3.14854	0.00164086	0.157708
gene-CAALFM_C102800WA	742.967	-1.01495	0.326368	-3.10983	0.00187194	0.158224
gene-CAALFM_C104140WA	672.085	-1.01758	0.329364	-3.08953	0.00200473	0.158224
gene-CAALFM_C109120WA	568.916	0.792444	0.2573	3.07985	0.00207107	0.158224
gene-CAALFM_C111940CA	168.85	-0.875607	0.284217	-3.08077	0.00206465	0.158224
gene-CAALFM_C202660WA	423.428	-0.915589	0.29494	-3.10432	0.00190716	0.158224
gene-CAALFM_C206940CA	2987.78	-0.508592	0.164603	-3.08981	0.00200284	0.158224
gene-CAALFM_C303870CA	8871.49	0.478211	0.155051	3.08421	0.00204093	0.158224
gene-CAALFM_C502860CA	17294.8	-0.344866	0.111936	-3.08091	0.00206366	0.158224
gene-CAALFM_C503780CA	245.018	-0.636142	0.205714	-3.09236	0.00198572	0.158224
gene-CAALFM_C504650CA	615.061	0.456636	0.146778	3.11106	0.00186416	0.158224
gene-CAALFM_C601680CA	111.791	-0.888252	0.286677	-3.09844	0.00194542	0.158224
gene-CAALFM_C701100CA	195.786	-0.663022	0.213007	-3.11268	0.00185396	0.158224
gene-CAALFM_C702040CA	4466.63	0.832328	0.267958	3.10619	0.00189517	0.158224
gene-CAALFM_CR01060WA	1028.81	-0.850946	0.272396	-3.12393	0.00178453	0.158224
gene-CAALFM_CR06140WA	2976.32	0.521354	0.167679	3.10924	0.00187566	0.158224
gene-CAALFM_CR09100CA	1610.92	-0.918966	0.295888	-3.10579	0.00189772	0.158224
gene-CAALFM_C500630CA	227.908	-0.601969	0.195742	-3.07531	0.00210281	0.158616
gene-CAALFM_C301230CA	218.751	-1.1354	0.369914	-3.06937	0.00214512	0.158668
gene-CAALFM_C503750WA	234.679	-0.725722	0.236565	-3.06775	0.00215676	0.158668
gene-CAALFM_C210230WA	742.595	-1.33571	0.436367	-3.06097	0.00220623	0.160329
gene-CAALFM_C403380CA	562.578	0.52789	0.172701	3.05666	0.00223817	0.160527
gene-CAALFM_C503620WA	915.655	-0.539213	0.176596	-3.05337	0.00226284	0.160527
gene-CAALFM_C601030WA	1286.01	-0.61566	0.201886	-3.04954	0.00229194	0.160678
gene-CAALFM_C302060WA	312.797	-1.13901	0.37407	-3.04492	0.00232739	0.161266
gene-CAALFM_C113870WA	11398	-1.28342	0.422452	-3.03804	0.00238123	0.163101
gene-CAALFM_C111260CA	70.1865	-1.27459	0.420782	-3.02909	0.00245291	0.163753
gene-CAALFM_C401390WA	81.4251	-1.13814	0.375948	-3.02739	0.00246676	0.163753
gene-CAALFM_CR09900CA	209.077	-0.634656	0.209692	-3.0266	0.0024732	0.163753
gene-CAALFM_C603590CA	1460.33	-0.667992	0.221196	-3.01991	0.00252849	0.165574
gene-CAALFM_C109340CA	2631.8	-0.812785	0.269634	-3.0144	0.00257487	0.166779
gene-CAALFM_C107330WA	1048.49	0.783746	0.261788	2.99382	0.00275512	0.168609
gene-CAALFM_C114220CA	1309.27	-1.37387	0.460792	-2.98155	0.00286796	0.168609
gene-CAALFM_C200660CA	345.541	-1.02522	0.344155	-2.97895	0.00289234	0.168609
gene-CAALFM_C203070CA	272.844	-1.21089	0.40431	-2.99497	0.00274473	0.168609
gene-CAALFM_C206910WA	1304.19	-0.398637	0.133249	-2.99167	0.00277455	0.168609
gene-CAALFM_C400990WA	3066.08	-2.49091	0.838399	-2.97103	0.00296801	0.168609
gene-CAALFM_C402740WA	9930.07	1.11287	0.370124	3.00674	0.00264066	0.168609
gene-CAALFM_C404380CA	420.056	-0.725951	0.243719	-2.97864	0.00289528	0.168609
gene-CAALFM_C406390WA	3927.86	-0.736472	0.247431	-2.97648	0.00291582	0.168609
gene-CAALFM_C500150CA	3077.12	0.302083	0.101507	2.97598	0.00292053	0.168609
gene-CAALFM_C600940CA	57.9428	-1.34083	0.449256	-2.98455	0.00283991	0.168609
gene-CAALFM_C601070CA	2227.99	-0.943239	0.317738	-2.96861	0.00299151	0.168609
gene-CAALFM_C602210WA	2310.04	-1.0811	0.36144	-2.99109	0.00277986	0.168609
gene-CAALFM_CR04060CA	4438.08	-0.661728	0.222968	-2.96781	0.00299926	0.168609
gene-CAALFM_C106250WA	179.283	-0.919881	0.312117	-2.94723	0.00320636	0.172133
gene-CAALFM_C202680WA	289.973	-0.784767	0.265841	-2.95202	0.00315706	0.172133
gene-CAALFM_C208280WA	305.147	-0.586148	0.198445	-2.9537	0.00313986	0.172133
gene-CAALFM_C305710WA	59052.2	-0.585229	0.198432	-2.94927	0.00318521	0.172133
gene-CAALFM_C603260WA	8323.89	-0.664163	0.224756	-2.95505	0.00312622	0.172133
gene-CAALFM_C110800CA	7001.18	-0.969969	0.331039	-2.93008	0.00338879	0.175215
gene-CAALFM_C111400CA	663.833	-0.587934	0.200777	-2.92829	0.00340837	0.175215
gene-CAALFM_C111440CA	365.619	-0.677977	0.231389	-2.93003	0.00338928	0.175215
gene-CAALFM_C703300CA	1630.1	-0.645799	0.220555	-2.92806	0.00341079	0.175215
gene-CAALFM_CR02110WA	1079.83	-0.746149	0.254089	-2.93656	0.00331871	0.175215
gene-CAALFM_C111130WA	252.085	-0.730506	0.250833	-2.91232	0.00358756	0.181173
gene-CAALFM_CR02780WA	967.561	-2.67665	0.919078	-2.91232	0.00358759	0.181173
gene-CAALFM_C101180CA	175.796	0.514255	0.177315	2.90024	0.00372878	0.186721
gene-CAALFM_C101630WA	4543.99	-0.456643	0.157727	-2.89515	0.00378981	0.188196
gene-CAALFM_C206870CA	15695.9	-0.592596	0.205187	-2.88808	0.00387598	0.18932
gene-CAALFM_CR01920WA	82.7877	-1.1447	0.396182	-2.88934	0.00386055	0.18932
gene-CAALFM_C405250WA	54.6153	-1.13218	0.392421	-2.88511	0.00391279	0.189563
gene-CAALFM_C208330WA	1542.94	0.323412	0.112471	2.8755	0.00403383	0.192301
gene-CAALFM_C304480CA	414.158	0.969972	0.337098	2.87742	0.00400943	0.192301
gene-CAALFM_C505070WA	658.966	-0.794148	0.276439	-2.87278	0.00406879	0.192428
gene-CAALFM_C403960WA	3054.56	-1.14335	0.398941	-2.86597	0.00415739	0.193546
gene-CAALFM_C701470CA	3797.42	-0.261403	0.0911324	-2.86839	0.00412567	0.193546
gene-CAALFM_C113950CA	164.464	-0.569612	0.199026	-2.862	0.00420978	0.194466
gene-CAALFM_C100400WA	3923.33	-0.847196	0.297434	-2.84835	0.00439463	0.198391
gene-CAALFM_C107400CA	557.618	0.497642	0.174584	2.85044	0.00436583	0.198391
gene-CAALFM_C209400CA	4372.81	-0.407581	0.143048	-2.84926	0.00438205	0.198391
gene-CAALFM_C403170WA	420.336	-0.813122	0.286532	-2.8378	0.00454251	0.202661
gene-CAALFM_CR06240CA	105.433	-1.18151	0.416499	-2.83677	0.00455723	0.202661
gene-CAALFM_C102010CA	488.286	0.688856	0.243662	2.8271	0.00469713	0.204927
gene-CAALFM_C102070WA	369.186	0.86114	0.305083	2.82264	0.004763	0.204927
gene-CAALFM_C106750WA	175.164	-1.04346	0.369826	-2.82149	0.00478015	0.204927
gene-CAALFM_C304910CA	11575.5	0.580076	0.20558	2.82166	0.00477763	0.204927
gene-CAALFM_CR04600WA	2031.4	0.48843	0.172821	2.82622	0.00471006	0.204927
gene-CAALFM_C403940CA	11143.1	-0.88539	0.314458	-2.81561	0.00486849	0.205754
gene-CAALFM_C702280WA	35.5436	-1.40746	0.499535	-2.81754	0.00483928	0.205754
gene-CAALFM_C100810WA	294.282	-0.794355	0.285353	-2.78376	0.0053733	0.206276
gene-CAALFM_C105010CA	3305.1	-0.746662	0.267773	-2.78841	0.00529674	0.206276
gene-CAALFM_C105220CA	105.647	-0.997986	0.355243	-2.8093	0.00496487	0.206276
gene-CAALFM_C110440WA	1568.2	0.448445	0.161402	2.77843	0.00546222	0.206276
gene-CAALFM_C203020CA	4884.64	-0.714703	0.256646	-2.78478	0.00535637	0.206276
gene-CAALFM_C302360CA	777.178	-1.27712	0.454191	-2.81185	0.00492581	0.206276
gene-CAALFM_C304710WA	254.712	0.442893	0.158868	2.78781	0.00530664	0.206276
gene-CAALFM_C306040WA	527.52	-1.20572	0.434025	-2.77801	0.00546932	0.206276
gene-CAALFM_C306470WA	1566.52	0.97518	0.349112	2.79332	0.00521705	0.206276
gene-CAALFM_C405780CA	201.713	-1.11173	0.399072	-2.78579	0.00533977	0.206276
gene-CAALFM_C406590WA	443.117	-0.791676	0.284258	-2.78506	0.00535181	0.206276
gene-CAALFM_C500430WA	1622.38	-0.90851	0.326224	-2.78492	0.00535402	0.206276
gene-CAALFM_C501200WA	606.992	-0.523307	0.187417	-2.7922	0.00523503	0.206276
gene-CAALFM_CR01440CA	10045.7	-0.948275	0.339481	-2.7933	0.00521725	0.206276
gene-CAALFM_CR02930WA	2937.81	0.770621	0.276623	2.78582	0.00533923	0.206276
gene-CAALFM_CR07850WA	692.342	-0.567862	0.203938	-2.78448	0.00536129	0.206276
gene-CAALFM_CR08070WA	1424.13	-0.436402	0.156956	-2.78041	0.00542896	0.206276
gene-CAALFM_C103770WA	951.567	-0.834218	0.301164	-2.76998	0.00560597	0.206287
gene-CAALFM_C105020CA	670.287	-0.892804	0.32313	-2.76299	0.00572746	0.206287
gene-CAALFM_C401640CA	42.68	1.00077	0.360954	2.77258	0.00556134	0.206287
gene-CAALFM_C407030WA	2000.87	-0.787889	0.28527	-2.7619	0.00574655	0.206287
gene-CAALFM_CR00900WA	378.369	-0.915501	0.331447	-2.76213	0.00574248	0.206287
gene-CAALFM_CR03100WA	402.05	-0.50614	0.183098	-2.76432	0.00570422	0.206287
gene-CAALFM_CR08340WA	10122.1	-1.12844	0.40777	-2.76734	0.00565151	0.206287
gene-CAALFM_CR08420WA	2556.79	-0.422117	0.152584	-2.76646	0.00566692	0.206287
gene-CAALFM_C206170CA	19452.4	-1.0193	0.369777	-2.75653	0.00584179	0.20845
gene-CAALFM_C204690CA	409.333	0.484882	0.176167	2.75239	0.00591618	0.208733
gene-CAALFM_C302140CA	2947.74	-0.690699	0.251393	-2.74748	0.00600543	0.208733
gene-CAALFM_C305640WA	56.0725	-1.39755	0.509181	-2.74471	0.00605644	0.208733
gene-CAALFM_C404010WA	1495.66	-0.479923	0.174866	-2.74452	0.00605987	0.208733
gene-CAALFM_C504660CA	1434.13	-0.483622	0.175752	-2.75172	0.00592828	0.208733
gene-CAALFM_CR01390WA	5726.7	0.302035	0.109825	2.75016	0.00595669	0.208733
gene-CAALFM_C100350CA	2309.91	1.33611	0.488544	2.73488	0.00624035	0.213468
gene-CAALFM_C108440CA	42.8271	-0.994833	0.365499	-2.72185	0.00649185	0.213468
gene-CAALFM_C204290WA	1276.06	0.657252	0.240954	2.72771	0.00637753	0.213468
gene-CAALFM_C210560CA	7831.3	-0.324387	0.119221	-2.7209	0.00651053	0.213468
gene-CAALFM_C301530CA	2737.38	-0.760073	0.279581	-2.71862	0.00655557	0.213468
gene-CAALFM_C307200CA	916.837	0.355788	0.1302	2.73263	0.00628318	0.213468
gene-CAALFM_C405560CA	1732.76	-0.788854	0.289222	-2.72751	0.0063815	0.213468
gene-CAALFM_C600470CA	529.906	-1.05095	0.386476	-2.71932	0.00654161	0.213468
gene-CAALFM_CR05990CA	1316.44	0.707137	0.260049	2.71925	0.00654309	0.213468
gene-CAALFM_CR10070CA	7688.32	-0.297683	0.109265	-2.72442	0.00644145	0.213468
gene-CAALFM_C102530CA	4662.64	0.462691	0.170653	2.71129	0.00670219	0.214201
gene-CAALFM_C103990WA	904.09	-0.589525	0.217511	-2.71032	0.00672185	0.214201
gene-CAALFM_C107850CA	162.115	-0.640732	0.236111	-2.71369	0.00665377	0.214201
gene-CAALFM_C301280WA	2052.06	-0.262145	0.09664	-2.71259	0.00667597	0.214201
gene-CAALFM_C505060CA	77.5837	-1.08223	0.402154	-2.69108	0.00712219	0.225751
gene-CAALFM_C101150CA	1340.02	0.57594	0.214574	2.68411	0.00727234	0.227418
gene-CAALFM_C105920WA	40.543	-0.83148	0.310451	-2.6783	0.00739976	0.227418
gene-CAALFM_C202790CA	60.7667	-1.24759	0.464428	-2.68629	0.00722506	0.227418
gene-CAALFM_C302390WA	701.861	-0.801591	0.298987	-2.68102	0.00733971	0.227418
gene-CAALFM_C402340WA	5818.07	-0.52562	0.196265	-2.67811	0.00740378	0.227418
gene-CAALFM_C406710WA	2067.37	0.538321	0.200899	2.67957	0.00737175	0.227418
gene-CAALFM_C205860CA	439.899	-0.679673	0.254217	-2.67359	0.00750441	0.228157
gene-CAALFM_C403570WA	122.431	-0.650022	0.243029	-2.67466	0.00748043	0.228157
gene-CAALFM_C101130WA	3822.38	0.353742	0.133132	2.65708	0.00788199	0.229245
gene-CAALFM_C104020CA	8478.1	-0.563684	0.211372	-2.66678	0.00765811	0.229245
gene-CAALFM_C106740CA	592.497	-1.19842	0.452718	-2.64716	0.00811712	0.229245
gene-CAALFM_C109220WA	3379.59	-0.440635	0.166067	-2.65336	0.00796945	0.229245
gene-CAALFM_C201760CA	281.085	0.850583	0.32132	2.64715	0.00811725	0.229245
gene-CAALFM_C201930CA	2377.46	-0.457649	0.171538	-2.66792	0.00763229	0.229245
gene-CAALFM_C202570WA	181.068	0.561178	0.210534	2.6655	0.00768742	0.229245
gene-CAALFM_C209480WA	783.771	-0.418371	0.157871	-2.65008	0.00804719	0.229245
gene-CAALFM_C305930WA	3410.28	0.631986	0.237805	2.65758	0.00787046	0.229245
gene-CAALFM_C306530WA	201.05	-0.698506	0.262318	-2.66283	0.00774874	0.229245
gene-CAALFM_C401170CA	378.999	1.2283	0.462815	2.65398	0.00795479	0.229245
gene-CAALFM_C501210WA	5066.84	-0.315885	0.119321	-2.64735	0.00811264	0.229245
gene-CAALFM_C603840CA	1585.5	-0.936311	0.352783	-2.65407	0.00795276	0.229245
gene-CAALFM_CR00740CA	667.675	-0.896925	0.337514	-2.65745	0.00787353	0.229245
gene-CAALFM_CR10480WA	1393.15	-0.605797	0.227599	-2.66168	0.00777509	0.229245
gene-CAALFM_C210080WA	624.605	0.510196	0.192973	2.64387	0.00819645	0.23039
gene-CAALFM_C100790WA	192.174	-0.602028	0.228026	-2.64017	0.00828651	0.230744
gene-CAALFM_CR05510WA	799.449	-0.421279	0.159517	-2.64096	0.00826717	0.230744
gene-CAALFM_C100850WA	1150.95	-0.731277	0.278134	-2.62923	0.00855797	0.232061
gene-CAALFM_C101980WA	3073.87	0.927919	0.355376	2.61109	0.00902533	0.232061
gene-CAALFM_C102250WA	3919.04	-0.942712	0.35866	-2.62843	0.00857807	0.232061
gene-CAALFM_C102370CA	511.85	-0.578281	0.223311	-2.58957	0.00960948	0.232061
gene-CAALFM_C102840WA	1396.76	0.856386	0.3303	2.59276	0.00952105	0.232061
gene-CAALFM_C105910WA	3314.49	0.393756	0.150103	2.62324	0.00870984	0.232061
gene-CAALFM_C108460CA	2324.08	-0.47877	0.182929	-2.61725	0.00886418	0.232061
gene-CAALFM_C111430WA	236.318	-0.661023	0.252975	-2.61299	0.00897532	0.232061
gene-CAALFM_C111610CA	3631.73	-0.769472	0.295742	-2.60183	0.00927275	0.232061
gene-CAALFM_C204940CA	1974.66	-0.633734	0.240738	-2.63246	0.0084768	0.232061
gene-CAALFM_C300880WA	9598.88	0.256856	0.0992497	2.58798	0.00965411	0.232061
gene-CAALFM_C301790CA	809.792	0.331815	0.126594	2.62109	0.00876494	0.232061
gene-CAALFM_C302540CA	1809.45	-0.384571	0.148141	-2.59598	0.00943226	0.232061
gene-CAALFM_C302640CA	2622.81	0.684659	0.264833	2.58525	0.00973081	0.232061
gene-CAALFM_C305810CA	135.094	-0.584204	0.224557	-2.60158	0.00927946	0.232061
gene-CAALFM_C306880WA	45.9972	-0.793604	0.30357	-2.61423	0.00894278	0.232061
gene-CAALFM_C402500CA	1647.89	0.468778	0.17864	2.62415	0.00868654	0.232061
gene-CAALFM_C405290WA	1579.26	0.363499	0.140485	2.58745	0.00966897	0.232061
gene-CAALFM_C406460CA	364.478	-0.480061	0.184729	-2.59873	0.00935689	0.232061
gene-CAALFM_C407010CA	599.331	-0.381176	0.146958	-2.59378	0.00949263	0.232061
gene-CAALFM_C407200CA	927.2	0.918708	0.34986	2.62593	0.00864131	0.232061
gene-CAALFM_C501680CA	215.072	-0.934234	0.361239	-2.58619	0.00970421	0.232061
gene-CAALFM_C502940CA	5864.75	0.457102	0.173569	2.63355	0.0084497	0.232061
gene-CAALFM_C505100CA	472.263	-0.314241	0.121444	-2.58754	0.00966628	0.232061
gene-CAALFM_C601850WA	1761	0.492279	0.188769	2.60784	0.00911155	0.232061
gene-CAALFM_C602280WA	571.846	-0.803069	0.30699	-2.61595	0.00889808	0.232061
gene-CAALFM_C602710CA	65.8707	0.695366	0.268992	2.58508	0.00973573	0.232061
gene-CAALFM_C700880CA	1625.09	0.469391	0.180747	2.59696	0.00940537	0.232061
gene-CAALFM_C702810WA	9937.77	0.512496	0.196586	2.60698	0.00913434	0.232061
gene-CAALFM_C704340CA	225.278	-0.586202	0.225697	-2.5973	0.00939597	0.232061
gene-CAALFM_CR02510WA	3416.96	0.713497	0.27078	2.63497	0.00841449	0.232061
gene-CAALFM_CR05560WA	882.168	0.679268	0.262366	2.58901	0.00962519	0.232061
gene-CAALFM_CR06380CA	292.974	-0.48973	0.187547	-2.61124	0.00902142	0.232061
gene-CAALFM_CR06550CA	1606.28	-0.872066	0.336715	-2.58992	0.00959977	0.232061
gene-CAALFM_CR06950CA	799.648	-0.386882	0.147147	-2.62922	0.00855805	0.232061
gene-CAALFM_CR10510WA	918.884	0.320306	0.123666	2.59008	0.0095954	0.232061
gene-CAALFM_C404270WA	277.14	-0.569913	0.220764	-2.58155	0.00983582	0.233512
gene-CAALFM_C113740WA	1145.44	-0.578052	0.224039	-2.58015	0.00987587	0.233533
gene-CAALFM_CR06660WA	477.281	-1.24629	0.483342	-2.57848	0.00992354	0.233733
gene-CAALFM_C100800CA	1172.77	-0.935323	0.364173	-2.56835	0.0102185	0.233983
gene-CAALFM_C101450WA	3921.22	0.541988	0.210775	2.57141	0.0101286	0.233983
gene-CAALFM_C101610CA	1184.25	-0.790558	0.310147	-2.54898	0.010804	0.233983
gene-CAALFM_C104470CA	780.832	-0.480143	0.187453	-2.56141	0.0104249	0.233983
gene-CAALFM_C105430WA	802.145	0.38689	0.15055	2.56984	0.0101746	0.233983
gene-CAALFM_C108830CA	500.733	-0.689384	0.271913	-2.53531	0.0112347	0.233983
gene-CAALFM_C110350CA	2976.16	-0.819853	0.321177	-2.55265	0.0106908	0.233983
gene-CAALFM_C111870WA	7392.18	-0.9192	0.358934	-2.56092	0.0104396	0.233983
gene-CAALFM_C113430CA	1055.93	-0.919145	0.359613	-2.55593	0.0105904	0.233983
gene-CAALFM_C200390CA	3366.09	-0.469909	0.18355	-2.56012	0.0104636	0.233983
gene-CAALFM_C207350WA	1013.75	-0.667894	0.26266	-2.54281	0.0109964	0.233983
gene-CAALFM_C300310CA	642.003	-0.665987	0.262496	-2.53713	0.0111766	0.233983
gene-CAALFM_C305870CA	2061	0.415746	0.16383	2.53767	0.0111593	0.233983
gene-CAALFM_C306400CA	1107.12	-0.514686	0.202626	-2.54008	0.0110828	0.233983
gene-CAALFM_C307590WA	805.565	-0.484493	0.189732	-2.55357	0.0106626	0.233983
gene-CAALFM_C406240WA	329.61	0.504439	0.198236	2.54464	0.0109391	0.233983
gene-CAALFM_C406270CA	5681.43	-0.361502	0.141892	-2.54772	0.0108429	0.233983
gene-CAALFM_C406790WA	1200.61	-0.764367	0.299992	-2.54796	0.0108356	0.233983
gene-CAALFM_C500330CA	1861.96	-0.526491	0.204973	-2.56859	0.0102114	0.233983
gene-CAALFM_C501450WA	3368.71	-0.458762	0.179305	-2.55856	0.0105107	0.233983
gene-CAALFM_C502600WA	1413.17	1.29569	0.511197	2.53462	0.0112569	0.233983
gene-CAALFM_C502710WA	5069.27	-0.557396	0.216951	-2.56923	0.0101926	0.233983
gene-CAALFM_C503210CA	120.46	-1.1031	0.435142	-2.53504	0.0112436	0.233983
gene-CAALFM_C700200WA	497.644	0.56582	0.222317	2.5451	0.0109246	0.233983
gene-CAALFM_C703840WA	1688.35	-0.378805	0.148477	-2.55127	0.0107332	0.233983
gene-CAALFM_CR00890CA	584.807	-0.550668	0.217065	-2.53687	0.0111847	0.233983
gene-CAALFM_CR04440CA	324.329	-0.82211	0.320822	-2.56251	0.0103917	0.233983
gene-CAALFM_CR04880WA	1708.32	-0.309504	0.121257	-2.55246	0.0106966	0.233983
gene-CAALFM_CR05880WA	879.919	-0.345674	0.136114	-2.53959	0.0110983	0.233983
gene-CAALFM_CR06160CA	248.881	-0.38353	0.149212	-2.57036	0.0101593	0.233983
gene-CAALFM_CR06860CA	7637.54	-0.245493	0.0967502	-2.53739	0.0111682	0.233983
gene-CAALFM_CR07530CA	1883.28	0.930476	0.363617	2.55895	0.010499	0.233983
gene-CAALFM_CR09090CA	397.189	0.458351	0.180863	2.53424	0.0112692	0.233983
gene-CAALFM_CR09610CA	5097.62	-0.675575	0.262286	-2.57572	0.0100031	0.233983
gene-CAALFM_C104590WA	6389.22	-0.708983	0.28007	-2.53145	0.0113591	0.23432
gene-CAALFM_C504390CA	61.7589	-0.703424	0.277891	-2.5313	0.0113641	0.23432
gene-CAALFM_C107430WA	53.9391	-1.22623	0.48478	-2.52945	0.0114243	0.234749
gene-CAALFM_C207220WA	5818.95	-0.39636	0.15723	-2.5209	0.0117055	0.236423
gene-CAALFM_C209630CA	208.252	-0.570134	0.225891	-2.52394	0.0116049	0.236423
gene-CAALFM_C404000WA	1372.35	-0.69287	0.274803	-2.52134	0.011691	0.236423
gene-CAALFM_C406980WA	108.993	0.543278	0.215608	2.51975	0.0117438	0.236423
gene-CAALFM_C604400WA	303.084	-0.38322	0.152044	-2.52046	0.0117201	0.236423
gene-CAALFM_CR03500WA	16168.4	0.649635	0.257692	2.52098	0.0117029	0.236423
gene-CAALFM_C106010WA	1989.33	-0.597725	0.239381	-2.49696	0.0125263	0.239528
gene-CAALFM_C107200WA	1296.07	-0.458982	0.18332	-2.50372	0.0122897	0.239528
gene-CAALFM_C108210CA	4819.49	-0.690979	0.276466	-2.49933	0.012443	0.239528
gene-CAALFM_C112030WA	6492.02	-0.538043	0.215689	-2.49453	0.0126123	0.239528
gene-CAALFM_C200110WA	425.253	-0.535754	0.213477	-2.50966	0.0120848	0.239528
gene-CAALFM_C201440CA	481.664	-0.316351	0.126022	-2.51028	0.0120635	0.239528
gene-CAALFM_C202030WA	5693.55	-0.360195	0.144657	-2.49	0.0127742	0.239528
gene-CAALFM_C204780WA	1525.78	0.297324	0.119418	2.48978	0.0127823	0.239528
gene-CAALFM_C205640WA	1627.37	0.563042	0.224476	2.50825	0.012133	0.239528
gene-CAALFM_C209360WA	562.599	0.30552	0.122689	2.4902	0.0127673	0.239528
gene-CAALFM_C303800WA	14115.9	0.713651	0.285166	2.50258	0.0123293	0.239528
gene-CAALFM_C304000CA	848.294	0.727735	0.290368	2.50625	0.0122018	0.239528
gene-CAALFM_C305730CA	625.276	-0.687468	0.275259	-2.49753	0.0125062	0.239528
gene-CAALFM_C306730WA	452.86	-0.473569	0.189951	-2.49311	0.012663	0.239528
gene-CAALFM_C401160WA	1053.73	-1.99327	0.795798	-2.50474	0.0122542	0.239528
gene-CAALFM_C404720WA	1560.27	-0.939833	0.377133	-2.49204	0.012701	0.239528
gene-CAALFM_C503560WA	788.117	-0.524955	0.209843	-2.50166	0.0123613	0.239528
gene-CAALFM_C503600WA	2846.53	0.231751	0.0922759	2.5115	0.0120219	0.239528
gene-CAALFM_C600730WA	232.702	-0.827191	0.332003	-2.49151	0.01272	0.239528
gene-CAALFM_C604510CA	721.366	0.351644	0.140664	2.49989	0.0124232	0.239528
gene-CAALFM_CR01340WA	110.778	0.565934	0.225986	2.50429	0.0122697	0.239528
gene-CAALFM_CR03910CA	1200.37	0.461527	0.184695	2.49886	0.0124592	0.239528
gene-CAALFM_C703480WA	1101.48	0.401233	0.161285	2.48772	0.0128563	0.240159
gene-CAALFM_C402420CA	1108.07	-0.405705	0.163429	-2.48246	0.0130481	0.242979
gene-CAALFM_C503310CA	50.9033	-1.24335	0.501162	-2.48094	0.0131038	0.243257
gene-CAALFM_C402410CA	60264.9	-0.255035	0.102848	-2.47972	0.0131485	0.243328
gene-CAALFM_C101780CA	1398.87	0.306174	0.123953	2.47009	0.013508	0.245846
gene-CAALFM_C303710WA	2195.69	-0.644186	0.261051	-2.46766	0.0135998	0.245846
gene-CAALFM_C307580WA	1646.24	-0.351907	0.14263	-2.46728	0.0136146	0.245846
gene-CAALFM_C400670WA	1097.34	0.483844	0.195584	2.47384	0.0133671	0.245846
gene-CAALFM_C407220CA	1885.77	-0.351349	0.142271	-2.46958	0.0135271	0.245846
gene-CAALFM_C503480CA	2531.92	-0.422535	0.171131	-2.46908	0.013546	0.245846
gene-CAALFM_C601160WA	148.012	-0.55714	0.225246	-2.47347	0.0133807	0.245846
gene-CAALFM_C700700WA	5115.05	-0.62124	0.251691	-2.46826	0.0135771	0.245846
gene-CAALFM_CR03690WA	2346.81	-0.621074	0.251877	-2.46578	0.0136714	0.246126
gene-CAALFM_C101200WA	954.191	0.293663	0.119765	2.452	0.0142064	0.247566
gene-CAALFM_C103360WA	3247.23	0.3225	0.132659	2.43104	0.0150557	0.247566
gene-CAALFM_C104690CA	41.0443	-1.06003	0.43156	-2.45628	0.0140382	0.247566
gene-CAALFM_C105610WA	718.879	0.413956	0.169418	2.44341	0.0145492	0.247566
gene-CAALFM_C105700WA	4567.15	-0.473992	0.192476	-2.4626	0.0137932	0.247566
gene-CAALFM_C107790CA	159.416	-0.776276	0.317384	-2.44586	0.0144507	0.247566
gene-CAALFM_C110130WA	316.163	0.500849	0.2039	2.45635	0.0140357	0.247566
gene-CAALFM_C113310WA	369.338	0.440398	0.180665	2.43765	0.0147832	0.247566
gene-CAALFM_C113640WA	1324.62	0.399391	0.16275	2.45401	0.0141272	0.247566
gene-CAALFM_C114030WA	2396.88	-0.434644	0.17762	-2.44705	0.0144031	0.247566
gene-CAALFM_C201920CA	4777.73	-0.475399	0.193335	-2.45894	0.0139349	0.247566
gene-CAALFM_C301900CA	1842.95	-0.736426	0.302487	-2.43457	0.0149095	0.247566
gene-CAALFM_C302150CA	9244.57	-0.864226	0.355711	-2.42957	0.0151166	0.247566
gene-CAALFM_C302310WA	2547.36	-2.22585	0.907849	-2.45179	0.0142148	0.247566
gene-CAALFM_C401240CA	506.776	-0.370055	0.151658	-2.44006	0.0146849	0.247566
gene-CAALFM_C401280CA	1547.29	-0.545197	0.224365	-2.42996	0.0151006	0.247566
gene-CAALFM_C402540WA	1237.12	0.583313	0.239632	2.4342	0.0149247	0.247566
gene-CAALFM_C403430WA	3432.18	0.588762	0.241556	2.43737	0.0147945	0.247566
gene-CAALFM_C501310WA	265.416	-0.736198	0.303253	-2.42767	0.0151961	0.247566
gene-CAALFM_C502530WA	2969.82	-0.51849	0.212815	-2.43635	0.0148364	0.247566
gene-CAALFM_C503270WA	31.4531	-1.39556	0.569863	-2.44894	0.0143277	0.247566
gene-CAALFM_C503630CA	161.629	-1.10597	0.454698	-2.43231	0.0150028	0.247566
gene-CAALFM_C503680WA	2631.58	0.391674	0.15971	2.45242	0.0141901	0.247566
gene-CAALFM_C601550CA	564.235	-0.5073	0.208985	-2.42745	0.0152055	0.247566
gene-CAALFM_C602110WA	350.5	-0.467684	0.192434	-2.43036	0.015084	0.247566
gene-CAALFM_C604130CA	15128.7	-0.96213	0.396064	-2.42923	0.0151309	0.247566
gene-CAALFM_C604410CA	2395.8	-0.333384	0.136174	-2.44823	0.0143562	0.247566
gene-CAALFM_C700530CA	131.384	-1.0206	0.415664	-2.45536	0.0140745	0.247566
gene-CAALFM_CR01960CA	472.671	-0.470223	0.193337	-2.43214	0.0150099	0.247566
gene-CAALFM_CR02170WA	4899.6	-0.565699	0.231441	-2.44424	0.0145157	0.247566
gene-CAALFM_CR03080CA	450.945	-0.306127	0.12491	-2.45078	0.0142547	0.247566
gene-CAALFM_CR06040WA	2219.32	0.377897	0.155205	2.43483	0.0148988	0.247566
gene-CAALFM_CR09320CA	4496.66	-0.506111	0.205871	-2.45839	0.0139562	0.247566
gene-CAALFM_CR09960CA	5734.85	0.421437	0.171631	2.45549	0.0140692	0.247566
gene-CAALFM_CR10170CA	468.714	-0.60507	0.247914	-2.44064	0.0146611	0.247566
gene-CAALFM_C205730CA	1297.08	0.381132	0.157348	2.42222	0.015426	0.248442
gene-CAALFM_C304890WA	389.055	0.356676	0.147248	2.42228	0.0154234	0.248442
gene-CAALFM_C603180CA	3616.51	0.357263	0.147381	2.42408	0.0153473	0.248442
gene-CAALFM_CR09240CA	2408.9	-0.552147	0.227772	-2.42412	0.0153455	0.248442
gene-CAALFM_C209590CA	6941.36	-0.389852	0.161095	-2.42001	0.01552	0.249282
gene-CAALFM_C107950CA	278.005	-0.789402	0.326769	-2.41578	0.0157017	0.249837
gene-CAALFM_C204060CA	1168.17	0.497863	0.206211	2.41433	0.0157641	0.249837
gene-CAALFM_C302950CA	3422.6	-0.539759	0.223453	-2.41554	0.015712	0.249837
gene-CAALFM_C701170CA	251.156	0.68937	0.285215	2.41702	0.0156483	0.249837
gene-CAALFM_CR03120WA	6030.36	0.248816	0.103054	2.41442	0.0157601	0.249837
gene-CAALFM_C108570CA	55.4501	-1.28709	0.533725	-2.41153	0.0158859	0.251098
gene-CAALFM_C406620CA	1187.84	0.317457	0.131698	2.41049	0.0159311	0.251147
gene-CAALFM_C703860WA	14985.6	-0.560159	0.232508	-2.4092	0.0159873	0.251368
gene-CAALFM_C203390CA	22452	0.365328	0.151783	2.40691	0.016088	0.251623
gene-CAALFM_C704240CA	6053.46	-0.297675	0.123663	-2.40716	0.0160773	0.251623
gene-CAALFM_C102150WA	18513.8	0.786491	0.328531	2.39396	0.0166675	0.25171
gene-CAALFM_C109210CA	1169.65	0.743402	0.310605	2.3934	0.0166928	0.25171
gene-CAALFM_C202910WA	63.0483	-0.778774	0.325419	-2.39314	0.0167047	0.25171
gene-CAALFM_C202950WA	1421.94	-0.331551	0.138571	-2.39265	0.0167272	0.25171
gene-CAALFM_C210760CA	1471.53	0.417033	0.173717	2.40065	0.0163658	0.25171
gene-CAALFM_C301600WA	1326.36	-0.274511	0.114211	-2.40354	0.0162372	0.25171
gene-CAALFM_C302610CA	26174	-0.338998	0.141104	-2.40247	0.0162849	0.25171
gene-CAALFM_C402600CA	325.716	-0.504051	0.209999	-2.40025	0.0163837	0.25171
gene-CAALFM_C406760WA	5948.03	0.863041	0.359113	2.40326	0.0162496	0.25171
gene-CAALFM_C502840CA	603.951	-0.495697	0.207153	-2.3929	0.0167156	0.25171
gene-CAALFM_C600290WA	7545.82	0.7756	0.323659	2.39635	0.0165594	0.25171
gene-CAALFM_C602040WA	11680.9	-0.609362	0.254511	-2.39425	0.0166544	0.25171
gene-CAALFM_C602960WA	362.994	-0.460567	0.191996	-2.39884	0.0164471	0.25171
gene-CAALFM_C603380WA	4439.31	-0.544868	0.227038	-2.3999	0.0163997	0.25171
gene-CAALFM_C604180WA	1688.92	0.576615	0.240387	2.3987	0.0164536	0.25171
gene-CAALFM_C113490CA	516.575	0.340436	0.142526	2.38859	0.0169131	0.251963
gene-CAALFM_C207660WA	955.287	-0.329963	0.138117	-2.38901	0.0168938	0.251963
gene-CAALFM_C209660WA	730.989	-0.974489	0.407808	-2.38958	0.0168677	0.251963
gene-CAALFM_CR07120CA	394.293	0.785834	0.328884	2.3894	0.0168761	0.251963
gene-CAALFM_C102380CA	187.708	-0.705025	0.296198	-2.38025	0.0173011	0.253129
gene-CAALFM_C107240WA	1778.36	-0.395458	0.166186	-2.37961	0.0173312	0.253129
gene-CAALFM_C113750CA	73.2308	-0.857739	0.360068	-2.38216	0.0172114	0.253129
gene-CAALFM_C303400CA	2724.98	-0.23323	0.0977863	-2.3851	0.0170745	0.253129
gene-CAALFM_CR00880WA	269.819	-0.721901	0.303189	-2.38103	0.0172645	0.253129
gene-CAALFM_CR02920CA	34350.6	0.47027	0.197278	2.38379	0.0171354	0.253129
gene-CAALFM_CR03980WA	396.77	-0.586001	0.246212	-2.38007	0.0173095	0.253129
gene-CAALFM_CR10760CA	711.634	-0.652539	0.273859	-2.38275	0.0171837	0.253129
gene-CAALFM_C305570WA	1059.25	0.60696	0.255299	2.37745	0.017433	0.253993
gene-CAALFM_C108670WA	466.33	-0.550935	0.232161	-2.37307	0.0176408	0.254154
gene-CAALFM_C113880CA	6054.46	0.531078	0.223848	2.37249	0.0176685	0.254154
gene-CAALFM_C201850WA	5189.06	-0.285426	0.120385	-2.37095	0.0177426	0.254154
gene-CAALFM_C203040WA	2552.8	-0.436411	0.183721	-2.3754	0.01753	0.254154
gene-CAALFM_C305270CA	1838.38	-0.468476	0.197551	-2.37142	0.01772	0.254154
gene-CAALFM_C505470WA	3301.45	0.551836	0.232598	2.37249	0.0176687	0.254154
gene-CAALFM_CR03270WA	457.815	-0.499615	0.210322	-2.37548	0.0175261	0.254154
gene-CAALFM_C101140CA	6440.06	0.479605	0.204932	2.34032	0.0192674	0.254533
gene-CAALFM_C105140WA	8347.35	0.766134	0.324986	2.35744	0.0184015	0.254533
gene-CAALFM_C108540CA	5747.86	0.384151	0.163503	2.34951	0.0187982	0.254533
gene-CAALFM_C108640WA	1600.69	-0.377627	0.161427	-2.3393	0.01932	0.254533
gene-CAALFM_C109280WA	608.208	0.30236	0.129341	2.33769	0.0194033	0.254533
gene-CAALFM_C110910CA	490.538	0.447836	0.190611	2.34948	0.0187998	0.254533
gene-CAALFM_C111000CA	1100.05	-0.94494	0.402144	-2.34975	0.0187858	0.254533
gene-CAALFM_C111480WA	7523.06	-1.96657	0.841269	-2.33763	0.0194065	0.254533
gene-CAALFM_C113100WA	230.569	1.11981	0.473665	2.36414	0.0180718	0.254533
gene-CAALFM_C201200CA	4396.83	0.55149	0.235445	2.34233	0.019164	0.254533
gene-CAALFM_C201420CA	160.784	-0.743018	0.317594	-2.33952	0.0193084	0.254533
gene-CAALFM_C205750WA	1212.57	-0.913105	0.38546	-2.36887	0.0178424	0.254533
gene-CAALFM_C206340WA	146.647	-0.707697	0.302812	-2.33708	0.0194349	0.254533
gene-CAALFM_C207240CA	299.799	-0.467322	0.197722	-2.36353	0.0181018	0.254533
gene-CAALFM_C208720WA	1232.51	-0.326016	0.138057	-2.36146	0.0182031	0.254533
gene-CAALFM_C301310WA	166.717	-0.721727	0.307854	-2.34438	0.0190588	0.254533
gene-CAALFM_C302630CA	1426.76	0.571455	0.244245	2.33968	0.0193001	0.254533
gene-CAALFM_C303230CA	990.429	-0.509506	0.216527	-2.35309	0.0186183	0.254533
gene-CAALFM_C306110CA	2836.19	-0.33744	0.143684	-2.3485	0.0188494	0.254533
gene-CAALFM_C400130WA	16076.1	0.568433	0.24142	2.35454	0.0185456	0.254533
gene-CAALFM_C403490CA	21.188	0.999599	0.422118	2.36806	0.0178818	0.254533
gene-CAALFM_C406120WA	17029.2	-0.864167	0.366315	-2.35908	0.0183203	0.254533
gene-CAALFM_C407120CA	1961.92	-0.408677	0.172799	-2.36505	0.0180278	0.254533
gene-CAALFM_C407230CA	1156.88	0.408494	0.172881	2.36287	0.018134	0.254533
gene-CAALFM_C501490CA	1226.72	0.529481	0.22564	2.34658	0.0189467	0.254533
gene-CAALFM_C504280CA	2385.95	0.43524	0.185308	2.34873	0.0188374	0.254533
gene-CAALFM_C603220WA	271.472	-0.600483	0.256865	-2.33774	0.0194008	0.254533
gene-CAALFM_C701430CA	224.936	1.17205	0.500003	2.34409	0.0190735	0.254533
gene-CAALFM_C702140WA	77.6213	0.731148	0.310551	2.35436	0.0185549	0.254533
gene-CAALFM_C702850WA	2386.98	-0.332376	0.141255	-2.35302	0.0186216	0.254533
gene-CAALFM_C703890CA	3021.09	0.276468	0.117807	2.34678	0.0189366	0.254533
gene-CAALFM_CR01140CA	4051.51	-0.487269	0.207946	-2.34325	0.0191167	0.254533
gene-CAALFM_CR04120CA	2112.23	-0.413486	0.176457	-2.34327	0.0191157	0.254533
gene-CAALFM_CR07130CA	185.435	-0.846397	0.359294	-2.35572	0.0184867	0.254533
gene-CAALFM_CR08470WA	750.451	-0.570945	0.241859	-2.36065	0.0182429	0.254533
gene-CAALFM_CR08680CA	1210.3	0.47107	0.201178	2.34156	0.0192035	0.254533
gene-CAALFM_CR09440CA	2437.05	-0.377469	0.159451	-2.36731	0.0179178	0.254533
gene-CAALFM_CR09500CA	621.247	0.842118	0.358667	2.34791	0.018879	0.254533
gene-CAALFM_CR10390WA	386.167	-0.612751	0.26147	-2.34348	0.0191047	0.254533
gene-CAALFM_C500920WA	781.114	-0.686314	0.293811	-2.3359	0.0194964	0.254779
gene-CAALFM_C403100WA	128.144	-1.10693	0.474052	-2.33505	0.0195409	0.254801
gene-CAALFM_C112810WA	650.689	-0.53577	0.229887	-2.33058	0.0197755	0.255797
gene-CAALFM_C400750CA	271.787	-0.828235	0.355664	-2.3287	0.0198748	0.255797
gene-CAALFM_C406470WA	1358.44	-0.587752	0.251991	-2.33243	0.019678	0.255797
gene-CAALFM_CR02520WA	651.831	-0.828129	0.355461	-2.32973	0.0198202	0.255797
gene-CAALFM_CR03830CA	509.175	-0.794791	0.341261	-2.32898	0.0198601	0.255797
gene-CAALFM_CR09180WA	1006.02	0.867865	0.372398	2.33047	0.0197811	0.255797
gene-CAALFM_C206250CA	360.418	-0.76734	0.329691	-2.32745	0.0199414	0.256101
gene-CAALFM_C100090WA	275.704	0.589251	0.256366	2.29848	0.0215346	0.25641
gene-CAALFM_C101710WA	2489.27	0.829983	0.359893	2.30619	0.0211	0.25641
gene-CAALFM_C105950CA	1952.87	-0.488324	0.210698	-2.31764	0.0204686	0.25641
gene-CAALFM_C106710WA	673.048	0.324264	0.139748	2.32035	0.0203219	0.25641
gene-CAALFM_C111250WA	1153.21	-0.474742	0.204938	-2.31651	0.0205302	0.25641
gene-CAALFM_C113250WA	1571.73	0.381915	0.164243	2.3253	0.0200557	0.25641
gene-CAALFM_C209140CA	12614.4	-0.626116	0.272377	-2.29871	0.0215213	0.25641
gene-CAALFM_C209650WA	7647.2	-0.291629	0.125413	-2.32535	0.0200532	0.25641
gene-CAALFM_C300380CA	475.472	0.310964	0.13454	2.31132	0.0208154	0.25641
gene-CAALFM_C300750WA	938.432	0.401581	0.172898	2.32264	0.0201984	0.25641
gene-CAALFM_C301150CA	2062.46	-0.775942	0.337214	-2.30104	0.0213896	0.25641
gene-CAALFM_C301470WA	1036.01	-0.571789	0.248139	-2.30431	0.0212051	0.25641
gene-CAALFM_C303410CA	47637.9	-0.323292	0.140679	-2.29807	0.0215575	0.25641
gene-CAALFM_C304750WA	359.477	0.38471	0.167046	2.30302	0.0212778	0.25641
gene-CAALFM_C305600WA	90.5707	0.960205	0.414709	2.31537	0.0205927	0.25641
gene-CAALFM_C307360WA	925.253	0.617468	0.267277	2.31022	0.0208759	0.25641
gene-CAALFM_C400680WA	1793.44	0.610217	0.265419	2.29907	0.0215011	0.25641
gene-CAALFM_C400800WA	108.869	-0.735713	0.319495	-2.30274	0.0212937	0.25641
gene-CAALFM_C402490WA	884.789	0.597993	0.259751	2.30218	0.021325	0.25641
gene-CAALFM_C404100CA	277.779	-1.09014	0.473129	-2.30411	0.0212167	0.25641
gene-CAALFM_C404320WA	11747.8	-0.655869	0.283214	-2.31581	0.0205686	0.25641
gene-CAALFM_C406900WA	32.0842	-1.17342	0.505706	-2.32036	0.0203213	0.25641
gene-CAALFM_C500880CA	7319.88	0.740388	0.319489	2.31741	0.0204812	0.25641
gene-CAALFM_C501110WA	1073.28	-0.405138	0.176025	-2.30159	0.0213584	0.25641
gene-CAALFM_C602880WA	1005.44	-0.397856	0.171549	-2.3192	0.0203841	0.25641
gene-CAALFM_C604550CA	1581.71	0.497471	0.216206	2.30091	0.0213967	0.25641
gene-CAALFM_C700690WA	682.857	-0.875599	0.380701	-2.29997	0.02145	0.25641
gene-CAALFM_C702840CA	20116.9	-0.32024	0.137775	-2.32437	0.0201058	0.25641
gene-CAALFM_CR00200WA	25756.6	0.632877	0.274263	2.30755	0.0210239	0.25641
gene-CAALFM_CR02370WA	1380.35	-0.961016	0.414649	-2.31766	0.0204678	0.25641
gene-CAALFM_CR04210CA	3066.99	-0.738305	0.319521	-2.31066	0.0208515	0.25641
gene-CAALFM_CR06590CA	476.472	0.358345	0.155174	2.30931	0.0209266	0.25641
gene-CAALFM_CR07560WA	1203.8	0.978617	0.425257	2.30124	0.0213783	0.25641
gene-CAALFM_CR07890WA	6099.95	0.425508	0.184634	2.3046	0.0211889	0.25641
gene-CAALFM_CR09600CA	10786.4	-0.569356	0.247182	-2.30339	0.021257	0.25641
gene-CAALFM_CR09690CA	10346.9	0.450825	0.194951	2.3125	0.02075	0.25641
gene-CAALFM_CR09920WA	2370.07	1.10116	0.477274	2.30719	0.0210441	0.25641
gene-CAALFM_C101940CA	726.81	-0.384039	0.167339	-2.29498	0.0217345	0.256783
gene-CAALFM_C103240WA	1374.39	-0.490701	0.213971	-2.2933	0.0218308	0.256783
gene-CAALFM_C114360CA	2505.1	-0.421599	0.183635	-2.29585	0.0216847	0.256783
gene-CAALFM_C207750WA	1009.16	-0.506422	0.220834	-2.29322	0.0218352	0.256783
gene-CAALFM_C300360WA	834.013	-0.587962	0.255998	-2.29675	0.0216332	0.256783
gene-CAALFM_C301300CA	283.295	-1.08107	0.471462	-2.29301	0.0218475	0.256783
gene-CAALFM_C112850WA	15070.5	0.746264	0.325667	2.29149	0.0219349	0.257136
gene-CAALFM_C702870CA	545.329	-0.431972	0.188558	-2.29092	0.0219681	0.257136
gene-CAALFM_CR01710WA	120.104	-0.859049	0.375131	-2.28999	0.0220216	0.257136
gene-CAALFM_CR07060CA	928.945	0.952302	0.415943	2.2895	0.0220501	0.257136
gene-CAALFM_C305290CA	829.68	-0.514084	0.224619	-2.2887	0.022097	0.25718
gene-CAALFM_C105460WA	5278.02	0.283391	0.124183	2.28204	0.0224871	0.257694
gene-CAALFM_C202580WA	479.002	0.333489	0.146028	2.28374	0.0223869	0.257694
gene-CAALFM_C203200WA	437.555	-0.612536	0.267868	-2.28671	0.0222127	0.257694
gene-CAALFM_C204160WA	550.519	-0.384165	0.1683	-2.28262	0.0224529	0.257694
gene-CAALFM_C204310WA	17375.3	-0.332306	0.145347	-2.28628	0.0222377	0.257694
gene-CAALFM_C305010CA	556.31	0.494923	0.216612	2.28483	0.0223227	0.257694
gene-CAALFM_C404840CA	1118.37	-0.685574	0.299941	-2.28569	0.0222722	0.257694
gene-CAALFM_CR00420WA	237.41	0.610616	0.26747	2.28293	0.0224344	0.257694
gene-CAALFM_C102130CA	17770	0.70569	0.310908	2.26977	0.0232215	0.259578
gene-CAALFM_C103680WA	3118.77	0.762229	0.335524	2.27176	0.0231011	0.259578
gene-CAALFM_C104000CA	1214.35	-0.673001	0.296987	-2.2661	0.0234455	0.259578
gene-CAALFM_C105880WA	1379.34	-0.3308	0.145936	-2.26675	0.0234057	0.259578
gene-CAALFM_C109330WA	197.896	-1.10133	0.486275	-2.26484	0.0235228	0.259578
gene-CAALFM_C111450CA	3276.64	-0.442487	0.195211	-2.26672	0.0234074	0.259578
gene-CAALFM_C113160WA	14477.2	-0.312731	0.137348	-2.27693	0.0227904	0.259578
gene-CAALFM_C204260WA	827.163	0.334325	0.147104	2.27271	0.0230438	0.259578
gene-CAALFM_C209730CA	877.836	-0.295674	0.130507	-2.26557	0.0234778	0.259578
gene-CAALFM_C303430CA	605.698	-0.339475	0.149337	-2.27322	0.0230132	0.259578
gene-CAALFM_C403460CA	151.75	0.642383	0.282876	2.2709	0.0231532	0.259578
gene-CAALFM_C403890WA	1682.92	0.652011	0.287256	2.26979	0.0232205	0.259578
gene-CAALFM_C404990CA	231.234	-0.755669	0.3319	-2.2768	0.0227982	0.259578
gene-CAALFM_C503920CA	875.45	-0.713403	0.314467	-2.26861	0.023292	0.259578
gene-CAALFM_C600980CA	914.752	0.789519	0.348547	2.26517	0.0235023	0.259578
gene-CAALFM_C702750WA	132.354	-0.539627	0.237141	-2.27556	0.0228724	0.259578
gene-CAALFM_CR01720WA	2202.33	0.299824	0.132139	2.269	0.0232683	0.259578
gene-CAALFM_CR03730CA	1209.74	0.868903	0.383286	2.26699	0.023391	0.259578
gene-CAALFM_CR04400WA	75.4972	-0.54373	0.238778	-2.27714	0.0227781	0.259578
gene-CAALFM_CR08670CA	552.571	-0.491721	0.216711	-2.26902	0.0232674	0.259578
gene-CAALFM_C106230CA	1922.48	0.448233	0.19804	2.26334	0.0236147	0.260111
gene-CAALFM_C109400CA	1520.94	-0.410342	0.181453	-2.26142	0.0237333	0.260756
gene-CAALFM_CR03240CA	397.402	0.399051	0.176495	2.26098	0.0237608	0.260756
gene-CAALFM_C100900WA	839.958	-0.80518	0.356605	-2.25791	0.0239516	0.261198
gene-CAALFM_C113830CA	6424.79	-0.442415	0.195882	-2.25858	0.0239096	0.261198
gene-CAALFM_C404120CA	1471.11	0.426521	0.188774	2.25942	0.0238572	0.261198
gene-CAALFM_CR06270WA	457.378	-0.560106	0.248108	-2.25751	0.0239764	0.261198
gene-CAALFM_C102180WA	8658.12	0.948139	0.420538	2.25459	0.0241594	0.262233
gene-CAALFM_C304320WA	538.117	-0.630528	0.279582	-2.25525	0.0241173	0.262233
gene-CAALFM_C102190WA	207.549	-0.756544	0.336663	-2.24718	0.0246283	0.262271
gene-CAALFM_C103050WA	1773.49	0.281291	0.125355	2.24395	0.0248357	0.262271
gene-CAALFM_C105710CA	135.261	-0.550451	0.244645	-2.25	0.0244487	0.262271
gene-CAALFM_C109520CA	5747.83	-0.494498	0.22098	-2.23775	0.0252374	0.262271
gene-CAALFM_C111720WA	378.493	-0.336675	0.150354	-2.23922	0.0251417	0.262271
gene-CAALFM_C111930WA	1868.42	0.479178	0.213801	2.24123	0.0250112	0.262271
gene-CAALFM_C114290CA	12960.4	0.505332	0.224727	2.24865	0.0245346	0.262271
gene-CAALFM_C200960CA	1991.63	-0.556672	0.247751	-2.2469	0.0246466	0.262271
gene-CAALFM_C201540WA	1360.92	-0.315474	0.140271	-2.24903	0.0245106	0.262271
gene-CAALFM_C202940WA	2248.44	-0.852873	0.379438	-2.24773	0.0245937	0.262271
gene-CAALFM_C209370CA	143.172	-0.416263	0.185532	-2.24362	0.0248569	0.262271
gene-CAALFM_C300790WA	534.591	0.498061	0.221057	2.25309	0.0242537	0.262271
gene-CAALFM_C303740WA	701.161	-0.593307	0.264926	-2.23952	0.0251223	0.262271
gene-CAALFM_C305430WA	439.39	0.50531	0.225475	2.24109	0.0250202	0.262271
gene-CAALFM_C306850WA	2924.22	0.756788	0.33597	2.25255	0.0242878	0.262271
gene-CAALFM_C402060CA	5276.3	0.363211	0.162149	2.23998	0.0250924	0.262271
gene-CAALFM_C403280WA	13519.3	0.613217	0.274005	2.23798	0.0252221	0.262271
gene-CAALFM_C405400CA	725.633	-0.547418	0.244105	-2.24255	0.0249259	0.262271
gene-CAALFM_C504000WA	632.692	-0.408977	0.181872	-2.2487	0.0245315	0.262271
gene-CAALFM_C600280WA	9173.25	0.447853	0.200216	2.23685	0.0252963	0.262271
gene-CAALFM_C601710CA	2913.73	0.289818	0.129116	2.24463	0.0247921	0.262271
gene-CAALFM_C602440CA	223.039	-0.540409	0.241484	-2.23787	0.0252297	0.262271
gene-CAALFM_C702880CA	67.5108	-0.814912	0.36434	-2.23668	0.0253072	0.262271
gene-CAALFM_CR05800CA	842.385	-0.393735	0.175921	-2.23814	0.025212	0.262271
gene-CAALFM_CR07220CA	332.248	-0.496591	0.221214	-2.24484	0.0247783	0.262271
gene-CAALFM_CR10100CA	2159.98	-1.60621	0.713849	-2.25007	0.0244447	0.262271
gene-CAALFM_C200650WA	1400.9	0.36719	0.164557	2.23138	0.0256558	0.264962
gene-CAALFM_C501480WA	99.4563	-0.910764	0.408111	-2.23166	0.0256377	0.264962
gene-CAALFM_C100630WA	1122.06	-0.329162	0.147704	-2.22852	0.0258459	0.266003
gene-CAALFM_C107390WA	3875.39	-0.221275	0.0992792	-2.22882	0.0258262	0.266003
gene-CAALFM_C201180WA	2002.92	0.24545	0.110217	2.22697	0.025949	0.266604
gene-CAALFM_C700080CA	2439.43	0.75149	0.338071	2.22288	0.0262242	0.268968
gene-CAALFM_C603310WA	1894.03	-0.224787	0.10118	-2.22165	0.0263068	0.269351
gene-CAALFM_C208510WA	672.702	-0.588933	0.26549	-2.21829	0.0265351	0.270296
gene-CAALFM_C504310WA	658.145	-0.341909	0.154096	-2.2188	0.0265002	0.270296
gene-CAALFM_C601720CA	5825.7	0.553022	0.249245	2.21879	0.0265013	0.270296
gene-CAALFM_C109250WA	7495.48	0.945576	0.42729	2.21296	0.0269005	0.270777
gene-CAALFM_C204280WA	474.431	0.716549	0.32333	2.21615	0.026681	0.270777
gene-CAALFM_C204860WA	147.789	-0.744842	0.335982	-2.21691	0.026629	0.270777
gene-CAALFM_C209760WA	848.834	-0.436094	0.196934	-2.21442	0.0268002	0.270777
gene-CAALFM_C502640WA	670.468	-0.45017	0.203337	-2.21391	0.0268348	0.270777
gene-CAALFM_C702800WA	4282.25	-0.380938	0.172125	-2.21314	0.026888	0.270777
gene-CAALFM_CR09580CA	5247.3	-0.475949	0.215033	-2.21338	0.0268717	0.270777
gene-CAALFM_C500380WA	539.38	-0.507814	0.229578	-2.21194	0.0269706	0.271025
gene-CAALFM_C503500WA	5478.6	0.473908	0.214435	2.21003	0.0271032	0.271899
gene-CAALFM_C100860WA	825.302	-0.62154	0.28252	-2.19998	0.0278081	0.272332
gene-CAALFM_C102310CA	627.943	-0.375992	0.170727	-2.2023	0.0276439	0.272332
gene-CAALFM_C105640CA	764.192	-0.646826	0.295436	-2.1894	0.0285679	0.272332
gene-CAALFM_C106550WA	11129.9	-0.546818	0.249731	-2.18963	0.0285512	0.272332
gene-CAALFM_C107960WA	176.353	-0.742315	0.338666	-2.19188	0.0283884	0.272332
gene-CAALFM_C109130WA	430.504	0.477378	0.218097	2.18884	0.0286088	0.272332
gene-CAALFM_C110410WA	739.399	0.676754	0.307408	2.20149	0.0277016	0.272332
gene-CAALFM_C110500WA	1465.69	-0.342558	0.155458	-2.20354	0.0275569	0.272332
gene-CAALFM_C111020WA	708.965	0.374782	0.170564	2.19731	0.0279982	0.272332
gene-CAALFM_C112540WA	417.409	0.316958	0.14459	2.19211	0.0283714	0.272332
gene-CAALFM_C112720CA	144.689	-0.663263	0.302282	-2.19419	0.028222	0.272332
gene-CAALFM_C202300WA	224.165	0.501041	0.228723	2.1906	0.0284809	0.272332
gene-CAALFM_C204450WA	233.661	-0.503244	0.229262	-2.19506	0.0281593	0.272332
gene-CAALFM_C204510WA	971.06	-0.68518	0.311745	-2.19789	0.0279573	0.272332
gene-CAALFM_C207300CA	169.121	-1.01205	0.461512	-2.1929	0.0283146	0.272332
gene-CAALFM_C208360CA	12.5797	-1.51302	0.685037	-2.20867	0.0271976	0.272332
gene-CAALFM_C209470CA	605.601	0.687138	0.311588	2.20527	0.0274349	0.272332
gene-CAALFM_C305610WA	406.433	1.01816	0.463648	2.19597	0.0280942	0.272332
gene-CAALFM_C401300WA	4565.72	0.448802	0.203918	2.2009	0.0277434	0.272332
gene-CAALFM_C404160WA	3729.4	-0.552039	0.25041	-2.20454	0.0274862	0.272332
gene-CAALFM_C501050CA	1360.74	-0.364691	0.166174	-2.19463	0.0281903	0.272332
gene-CAALFM_C601880WA	448.386	-0.305078	0.138317	-2.20565	0.0274085	0.272332
gene-CAALFM_C602340WA	5634.91	0.301328	0.137465	2.19203	0.028377	0.272332
gene-CAALFM_C603270CA	3823.29	-0.246467	0.112475	-2.1913	0.02843	0.272332
gene-CAALFM_C603370WA	8216.94	0.874755	0.397775	2.19912	0.0278696	0.272332
gene-CAALFM_C603390WA	406.758	-0.833485	0.378976	-2.19931	0.0278561	0.272332
gene-CAALFM_C603580WA	545.089	0.358442	0.162551	2.2051	0.0274469	0.272332
gene-CAALFM_C703540CA	798.374	-0.791841	0.360664	-2.19551	0.0281272	0.272332
gene-CAALFM_CR02410WA	1669.58	0.226692	0.103033	2.20019	0.0277931	0.272332
gene-CAALFM_CR05050WA	32758.4	-0.642751	0.293334	-2.19119	0.028438	0.272332
gene-CAALFM_CR05730CA	1114.85	0.44322	0.201302	2.20176	0.027682	0.272332
gene-CAALFM_CR07450CA	4355.21	0.486351	0.221735	2.19339	0.0282794	0.272332
gene-CAALFM_C100150CA	2193.4	0.602525	0.276139	2.18197	0.0291121	0.272706
gene-CAALFM_C109980CA	1650.37	-0.323199	0.148101	-2.18228	0.0290885	0.272706
gene-CAALFM_C111850WA	5541.21	0.960083	0.439596	2.18401	0.0289616	0.272706
gene-CAALFM_C207080CA	565.725	-0.532954	0.244383	-2.18081	0.0291973	0.272706
gene-CAALFM_C504050WA	2944.48	0.352389	0.16122	2.18577	0.0288328	0.272706
gene-CAALFM_C601510WA	487.133	0.536835	0.245942	2.18277	0.0290528	0.272706
gene-CAALFM_C603200WA	1799.53	0.296388	0.135684	2.1844	0.0289332	0.272706
gene-CAALFM_CR00330CA	2258.67	0.816983	0.374104	2.18384	0.028974	0.272706
gene-CAALFM_CR03930CA	1207.58	-0.233232	0.106819	-2.18344	0.0290037	0.272706
gene-CAALFM_CR05030WA	2708.08	0.58929	0.26945	2.18701	0.0287418	0.272706
gene-CAALFM_CR05520WA	2128.95	-0.807997	0.369611	-2.18608	0.0288101	0.272706
gene-CAALFM_CR06030CA	564.796	0.362904	0.166382	2.18115	0.0291726	0.272706
gene-CAALFM_CR03580CA	424.976	1.06345	0.487854	2.17985	0.0292684	0.272943
gene-CAALFM_C208660CA	181.725	0.52844	0.242576	2.17846	0.0293721	0.273482
gene-CAALFM_C106430CA	15.2908	-1.48656	0.682684	-2.17753	0.0294414	0.273699
gene-CAALFM_C503150WA	5178.67	0.739936	0.339911	2.17685	0.0294915	0.273738
gene-CAALFM_C701070CA	1811.25	0.899802	0.413623	2.17541	0.029599	0.273883
gene-CAALFM_CR06740WA	165	-0.460013	0.211417	-2.17586	0.029566	0.273883
gene-CAALFM_C105330CA	722.893	-0.584257	0.268916	-2.17264	0.0298073	0.273945
gene-CAALFM_C106210WA	394.982	-0.520301	0.239432	-2.17307	0.0297751	0.273945
gene-CAALFM_C113940WA	16680	-0.549377	0.252819	-2.173	0.0297801	0.273945
gene-CAALFM_C300230CA	73.0299	0.610268	0.281015	2.17166	0.0298816	0.273945
gene-CAALFM_C403080WA	1112.72	-0.49377	0.227328	-2.17206	0.029851	0.273945
gene-CAALFM_C405210WA	1820.55	-0.482691	0.222247	-2.17187	0.0298657	0.273945
gene-CAALFM_C106810WA	26126.2	0.282234	0.130037	2.17042	0.029975	0.273958
gene-CAALFM_C400510CA	1103.63	-0.770257	0.354843	-2.1707	0.0299537	0.273958
gene-CAALFM_C105540CA	2202.39	0.390046	0.179775	2.16964	0.0300344	0.274081
gene-CAALFM_C501830CA	2192.31	0.459818	0.212058	2.16836	0.0301312	0.274544
gene-CAALFM_C304020CA	831.978	0.80436	0.371445	2.16549	0.03035	0.275416
gene-CAALFM_C304770CA	563.798	0.340234	0.157061	2.16625	0.0302921	0.275416
gene-CAALFM_CR07280WA	5343.1	-0.621637	0.287092	-2.16529	0.0303656	0.275416
gene-CAALFM_C111030WA	5790.46	0.283391	0.1311	2.16164	0.030646	0.275445
gene-CAALFM_C205370CA	699.762	0.413563	0.191253	2.16239	0.0305884	0.275445
gene-CAALFM_C307300WA	1094.17	-0.809722	0.374582	-2.16167	0.030644	0.275445
gene-CAALFM_C402320CA	2683.99	-0.651578	0.30109	-2.16407	0.0304592	0.275445
gene-CAALFM_C406230CA	2023.88	0.380567	0.175991	2.16242	0.0305858	0.275445
gene-CAALFM_C501740CA	749.881	-0.292974	0.135523	-2.1618	0.0306334	0.275445
gene-CAALFM_C406260WA	250.168	0.346619	0.160403	2.16093	0.0307007	0.27552
gene-CAALFM_CR01630CA	139.924	-0.582869	0.269882	-2.15972	0.0307947	0.275948
gene-CAALFM_C405920CA	650.501	0.435118	0.201545	2.15891	0.030857	0.276092
gene-CAALFM_C701510WA	6475.6	0.75604	0.350323	2.15812	0.0309184	0.276226
gene-CAALFM_C207390CA	2382.62	0.877604	0.406883	2.1569	0.0310138	0.276664
gene-CAALFM_C305070WA	698.682	0.302316	0.140277	2.15514	0.0311511	0.277473
gene-CAALFM_C503240WA	6228.04	0.710518	0.330304	2.1511	0.031468	0.279817
gene-CAALFM_C600590WA	1645.9	0.354343	0.164765	2.1506	0.0315081	0.279817
gene-CAALFM_C305750CA	310.385	0.761262	0.354099	2.14986	0.0315665	0.279918
gene-CAALFM_C500140CA	3669.06	-0.355163	0.165393	-2.14739	0.0317626	0.281238
gene-CAALFM_CR04930WA	3063.18	0.298892	0.139265	2.14621	0.031856	0.281647
gene-CAALFM_C602840CA	377.024	0.604303	0.281691	2.14527	0.0319316	0.281897
gene-CAALFM_C106850WA	3189.18	0.611534	0.285346	2.14314	0.0321022	0.28256
gene-CAALFM_C200100CA	11431.2	-0.328636	0.153427	-2.14196	0.0321963	0.28256
gene-CAALFM_C501060CA	500.012	-0.870378	0.406211	-2.14267	0.0321393	0.28256
gene-CAALFM_C703020CA	2982.75	0.585377	0.27324	2.14236	0.0321648	0.28256
gene-CAALFM_C109370WA	1192.49	0.478599	0.223604	2.14039	0.0323234	0.282741
gene-CAALFM_C206360CA	709.879	-0.804364	0.375847	-2.14014	0.0323437	0.282741
gene-CAALFM_C306140WA	305.926	0.335311	0.156692	2.13994	0.0323594	0.282741
gene-CAALFM_C400790CA	238.666	-0.353941	0.165692	-2.13614	0.0326683	0.284606
gene-CAALFM_C700490CA	835.101	-0.627301	0.293632	-2.13635	0.0326509	0.284606
gene-CAALFM_C102210WA	2903.91	0.85057	0.398826	2.13268	0.0329509	0.284607
gene-CAALFM_C103450CA	7882.98	0.643136	0.301816	2.13089	0.0330983	0.284607
gene-CAALFM_C104450CA	2162.78	-0.501933	0.2355	-2.13135	0.0330604	0.284607
gene-CAALFM_C200190CA	2771.93	0.282099	0.132328	2.13182	0.0330214	0.284607
gene-CAALFM_C200920WA	552.215	0.449569	0.210719	2.13349	0.0328842	0.284607
gene-CAALFM_C303350WA	44.3886	1.11148	0.521424	2.13162	0.0330384	0.284607
gene-CAALFM_C305360CA	4828.75	0.709661	0.332598	2.13369	0.0328679	0.284607
gene-CAALFM_C702950CA	571.78	-0.451077	0.211298	-2.1348	0.0327776	0.284607
gene-CAALFM_CR07290WA	11417.5	-0.575806	0.269648	-2.1354	0.0327287	0.284607
gene-CAALFM_C113040CA	57.0954	0.655448	0.30816	2.12697	0.0334224	0.284902
gene-CAALFM_C307970CA	902.608	-0.446928	0.210166	-2.12655	0.0334574	0.284902
gene-CAALFM_C400360CA	854.668	0.791228	0.371903	2.12751	0.0333775	0.284902
gene-CAALFM_C403740WA	824.35	-0.509947	0.239798	-2.12657	0.0334557	0.284902
gene-CAALFM_C503440WA	1446.75	-0.565549	0.265918	-2.12678	0.0334385	0.284902
gene-CAALFM_CR03870WA	1545.02	-0.548065	0.25738	-2.1294	0.0332213	0.284902
gene-CAALFM_CR06760CA	9357.62	-0.380584	0.178977	-2.12643	0.0334673	0.284902
gene-CAALFM_C108310WA	2190.95	-0.602443	0.283622	-2.12411	0.0336612	0.286144
gene-CAALFM_C206230WA	3269.21	0.394062	0.185589	2.12331	0.0337281	0.286304
gene-CAALFM_C114250CA	4015.37	0.560077	0.264165	2.12018	0.033991	0.286514
gene-CAALFM_C208130WA	4992.73	-0.252273	0.118972	-2.12044	0.0339692	0.286514
gene-CAALFM_C208180CA	1222.94	-0.776639	0.36611	-2.12132	0.0338945	0.286514
gene-CAALFM_C306710WA	2307.66	-0.414339	0.195347	-2.12104	0.0339187	0.286514
gene-CAALFM_C704230WA	3496.27	0.384509	0.181359	2.12015	0.0339931	0.286514
gene-CAALFM_C402800WA	614.489	-0.607623	0.286708	-2.11931	0.034064	0.286682
gene-CAALFM_C502410CA	316.421	-0.336282	0.158715	-2.11878	0.0341094	0.286682
gene-CAALFM_C107460CA	706.019	0.385374	0.182056	2.11679	0.0342779	0.286885
gene-CAALFM_C207910CA	403.567	-0.51878	0.245077	-2.1168	0.0342766	0.286885
gene-CAALFM_C602450WA	180.618	-0.864416	0.408258	-2.11733	0.034232	0.286885
gene-CAALFM_C105340CA	4065.82	0.544419	0.257343	2.11554	0.0343842	0.286969
gene-CAALFM_C305700WA	2878.32	-0.482353	0.227977	-2.1158	0.034362	0.286969
gene-CAALFM_C200240CA	636.96	0.802008	0.379573	2.11292	0.0346075	0.287623
gene-CAALFM_C302040CA	420.761	-0.734506	0.347606	-2.11304	0.034597	0.287623
gene-CAALFM_C704150WA	865.026	0.315662	0.149352	2.11355	0.0345537	0.287623
gene-CAALFM_CR03450WA	3111	1.02369	0.484752	2.11178	0.0347049	0.288032
gene-CAALFM_C108350CA	17482.2	0.724072	0.343009	2.11094	0.0347775	0.288232
gene-CAALFM_C100190CA	235.218	1.08196	0.51294	2.10933	0.0349164	0.288581
gene-CAALFM_C402010CA	624.609	-0.564052	0.267344	-2.10984	0.0348724	0.288581
gene-CAALFM_C401060WA	3091.72	0.434253	0.205953	2.10851	0.0349872	0.288766
gene-CAALFM_C103690WA	2526.61	0.340565	0.162699	2.09322	0.0363297	0.289545
gene-CAALFM_C109090CA	819.557	0.437207	0.208999	2.09191	0.0364466	0.289545
gene-CAALFM_C110920WA	273.067	0.806299	0.385955	2.0891	0.0366986	0.289545
gene-CAALFM_C111240CA	2296.82	-0.510204	0.244058	-2.0905	0.0365727	0.289545
gene-CAALFM_C113380WA	138.5	-0.61584	0.293163	-2.10068	0.0356694	0.289545
gene-CAALFM_C200850WA	1667.22	0.214253	0.102466	2.09097	0.0365309	0.289545
gene-CAALFM_C203550CA	2483.51	0.382591	0.182862	2.09223	0.0364177	0.289545
gene-CAALFM_C206370CA	181.542	-0.473638	0.226415	-2.0919	0.0364475	0.289545
gene-CAALFM_C206720WA	4089.78	-0.290218	0.138946	-2.08871	0.0367337	0.289545
gene-CAALFM_C210450WA	355.138	-0.322765	0.153485	-2.10291	0.0354732	0.289545
gene-CAALFM_C301430WA	174.661	-0.874358	0.41612	-2.10122	0.035622	0.289545
gene-CAALFM_C306560WA	1273.98	0.493523	0.235064	2.09953	0.0357702	0.289545
gene-CAALFM_C307740WA	2391.93	0.258121	0.123089	2.09702	0.0359918	0.289545
gene-CAALFM_C400470CA	1372.98	0.254113	0.120796	2.10365	0.0354086	0.289545
gene-CAALFM_C400950CA	1513.09	0.346057	0.165542	2.09045	0.0365774	0.289545
gene-CAALFM_C402390WA	93020.5	0.315887	0.15034	2.10114	0.0356285	0.289545
gene-CAALFM_C500670CA	2430.78	0.520098	0.248071	2.09657	0.0360313	0.289545
gene-CAALFM_C501360WA	58.0727	0.872901	0.417759	2.08949	0.0366639	0.289545
gene-CAALFM_C503770CA	58.913	-0.740807	0.354281	-2.09102	0.0365265	0.289545
gene-CAALFM_C505200CA	3576.1	-0.349255	0.165824	-2.10617	0.0351892	0.289545
gene-CAALFM_C600490WA	440.165	0.306582	0.146665	2.09036	0.0365858	0.289545
gene-CAALFM_C600810CA	136.436	0.943489	0.451589	2.08926	0.0366839	0.289545
gene-CAALFM_C601590WA	1692.01	0.286361	0.136834	2.09276	0.0363702	0.289545
gene-CAALFM_C602660CA	268.861	-0.450897	0.215363	-2.09366	0.0362906	0.289545
gene-CAALFM_C602930WA	5610.02	0.526484	0.250733	2.09978	0.0357481	0.289545
gene-CAALFM_C604420WA	4497.77	-0.495595	0.235899	-2.10087	0.035652	0.289545
gene-CAALFM_C700930WA	27743.1	-0.270285	0.128577	-2.10214	0.0355413	0.289545
gene-CAALFM_C703180CA	2487.46	0.428532	0.204666	2.09381	0.0362766	0.289545
gene-CAALFM_C704030CA	3394.28	0.442056	0.211232	2.09275	0.0363718	0.289545
gene-CAALFM_CR01320CA	1683.76	-0.481814	0.229281	-2.10141	0.0356046	0.289545
gene-CAALFM_CR02090CA	3045.64	0.389934	0.186288	2.09318	0.0363335	0.289545
gene-CAALFM_CR04200WA	5601.67	-0.402823	0.192259	-2.09521	0.0361523	0.289545
gene-CAALFM_CR06450WA	280.738	0.303214	0.144641	2.09632	0.0360535	0.289545
gene-CAALFM_CR08520CA	651.543	-0.42647	0.204091	-2.0896	0.0366534	0.289545
gene-CAALFM_C203130WA	1252.79	-0.516102	0.247322	-2.08676	0.0369097	0.289782
gene-CAALFM_C406010CA	473.639	0.482301	0.231036	2.08756	0.0368379	0.289782
gene-CAALFM_C702920WA	160.715	-0.740004	0.354581	-2.08698	0.0368901	0.289782
gene-CAALFM_C300650WA	114.342	0.473049	0.226757	2.08615	0.036965	0.289834
gene-CAALFM_C701780WA	6203.76	0.484538	0.232459	2.0844	0.037124	0.290699
gene-CAALFM_C307470WA	174.665	0.566424	0.271987	2.08254	0.0372932	0.290877
gene-CAALFM_CR00220WA	971.467	-0.299152	0.143648	-2.08254	0.0372932	0.290877
gene-CAALFM_CR08710WA	4390.39	0.601774	0.288955	2.08258	0.0372892	0.290877
gene-CAALFM_C702450WA	1684.2	0.449999	0.216159	2.0818	0.0373608	0.291023
gene-CAALFM_C107130CA	1324.64	0.266415	0.128069	2.08024	0.0375037	0.291299
gene-CAALFM_C401000CA	92.1405	0.783528	0.376738	2.07977	0.0375466	0.291299
gene-CAALFM_C505140WA	907.201	0.248265	0.119349	2.08016	0.0375108	0.291299
gene-CAALFM_C604070CA	50.4291	-0.644496	0.309961	-2.07928	0.0375917	0.291299
gene-CAALFM_C203090CA	980.403	-0.524843	0.252546	-2.07821	0.0376904	0.291685
gene-CAALFM_C111300CA	929.071	0.46956	0.226223	2.07565	0.0379265	0.293131
gene-CAALFM_C101290CA	1056.31	-0.403729	0.194795	-2.07259	0.0382108	0.294045
gene-CAALFM_C203690CA	585.057	0.409062	0.19745	2.07172	0.0382915	0.294045
gene-CAALFM_C700010CA	3205.94	0.317762	0.153356	2.07205	0.0382605	0.294045
gene-CAALFM_CR04630CA	342.993	-0.499808	0.241164	-2.07248	0.038221	0.294045
gene-CAALFM_CR08960CA	157.904	-0.652867	0.314979	-2.07274	0.0381969	0.294045
gene-CAALFM_C603630WA	495.756	-0.27062	0.130749	-2.06977	0.0384741	0.295067
gene-CAALFM_C302840WA	130.804	-0.414746	0.200584	-2.06769	0.0386696	0.295289
gene-CAALFM_C402280WA	2987.51	-0.331595	0.160324	-2.06827	0.0386142	0.295289
gene-CAALFM_C703010WA	2681.42	0.295121	0.142741	2.06752	0.0386851	0.295289
gene-CAALFM_C703260CA	1946.46	-0.277128	0.13405	-2.06735	0.0387012	0.295289
gene-CAALFM_CR02700WA	250.549	-0.69368	0.335653	-2.06666	0.0387665	0.295408
gene-CAALFM_C110710CA	541.173	-0.259625	0.125805	-2.06371	0.0390452	0.29652
gene-CAALFM_C502430WA	83.5131	-0.648362	0.314071	-2.06438	0.0389818	0.29652
gene-CAALFM_C600150WA	22563	0.81815	0.396479	2.06354	0.0390616	0.29652
gene-CAALFM_C111420WA	857.239	-0.752916	0.36498	-2.06289	0.0391227	0.296606
gene-CAALFM_C103660WA	310.947	-0.320678	0.155601	-2.06089	0.0393132	0.297324
gene-CAALFM_C200490WA	2156.52	0.570494	0.276863	2.06057	0.0393445	0.297324
gene-CAALFM_C502920WA	854.119	-0.400625	0.194447	-2.06033	0.0393671	0.297324
gene-CAALFM_C602060WA	3592.69	0.583812	0.283581	2.05871	0.0395218	0.298115
gene-CAALFM_C303520CA	3612.95	-0.199181	0.0967847	-2.05798	0.0395916	0.298263
gene-CAALFM_C106840CA	1785.77	0.322739	0.156966	2.05612	0.0397714	0.299004
gene-CAALFM_C303450CA	112.596	0.658495	0.320339	2.05562	0.0398193	0.299004
gene-CAALFM_C304070CA	3341.03	0.214697	0.104455	2.0554	0.0398405	0.299004
gene-CAALFM_C200420WA	1109.72	0.553992	0.269785	2.05346	0.0400281	0.299658
gene-CAALFM_C406670WA	267.634	-0.343384	0.167203	-2.0537	0.0400049	0.299658
gene-CAALFM_C205770WA	692.623	0.868469	0.423763	2.04942	0.040421	0.300867
gene-CAALFM_C209030WA	696.404	-0.383126	0.186785	-2.05116	0.0402515	0.300867
gene-CAALFM_C305500WA	21.6651	0.867408	0.423215	2.04957	0.0404068	0.300867
gene-CAALFM_C404660CA	1439.04	0.613146	0.299212	2.0492	0.0404421	0.300867
gene-CAALFM_C504480CA	188.904	-0.815728	0.397798	-2.05061	0.0403051	0.300867
gene-CAALFM_C206600WA	4920.68	0.395286	0.193041	2.04768	0.0405913	0.301225
gene-CAALFM_C505270CA	1162.21	-0.317028	0.154817	-2.04776	0.0405838	0.301225
gene-CAALFM_C307020WA	5878.03	0.331182	0.161867	2.04601	0.0407553	0.301735
gene-CAALFM_CR10240WA	1159.73	-0.683696	0.33417	-2.04595	0.0407614	0.301735
gene-CAALFM_C305330CA	308.059	-0.591078	0.288985	-2.04536	0.0408192	0.301788
gene-CAALFM_C108270CA	3174.29	0.298856	0.146562	2.03911	0.0414394	0.302619
gene-CAALFM_C113350WA	7844.03	0.602146	0.295273	2.03929	0.0414214	0.302619
gene-CAALFM_C201700CA	4142.4	0.185422	0.0908655	2.04062	0.0412885	0.302619
gene-CAALFM_C202590WA	2630.37	-0.759189	0.371486	-2.04366	0.0409874	0.302619
gene-CAALFM_C205990CA	354.964	0.60339	0.295868	2.03939	0.0414113	0.302619
gene-CAALFM_C210290WA	13988.1	0.483525	0.237042	2.03983	0.0413669	0.302619
gene-CAALFM_C307730WA	2377.43	0.641691	0.314248	2.04199	0.0411524	0.302619
gene-CAALFM_C502830WA	2053.76	-0.227351	0.111276	-2.04313	0.0410395	0.302619
gene-CAALFM_C503260CA	1039.29	-0.273434	0.133955	-2.04124	0.0412273	0.302619
gene-CAALFM_C602030CA	4783.87	-0.241123	0.118162	-2.04061	0.0412894	0.302619
gene-CAALFM_C208370CA	46042	0.266858	0.130935	2.03809	0.0415408	0.302988
gene-CAALFM_C110180CA	2261.33	0.576326	0.28309	2.03584	0.041766	0.303517
gene-CAALFM_C205100CA	5082.75	-0.425074	0.208746	-2.03632	0.041718	0.303517
gene-CAALFM_C502630CA	1504.38	-0.551397	0.270774	-2.03637	0.0417131	0.303517
gene-CAALFM_C101880CA	817.854	-0.400349	0.197445	-2.02764	0.0425969	0.304124
gene-CAALFM_C103830CA	589.094	-0.56506	0.278961	-2.02558	0.0428075	0.304124
gene-CAALFM_C105960WA	7820.75	-0.416275	0.204719	-2.0334	0.042012	0.304124
gene-CAALFM_C106490CA	15.2384	1.12904	0.558622	2.02111	0.0432682	0.304124
gene-CAALFM_C106940CA	7026.98	0.642899	0.316363	2.03216	0.0421377	0.304124
gene-CAALFM_C107140CA	2071.3	0.188754	0.0933698	2.02157	0.0432209	0.304124
gene-CAALFM_C113570WA	610.263	-0.595648	0.294416	-2.02315	0.0430574	0.304124
gene-CAALFM_C113820CA	262.952	-0.635432	0.313859	-2.02458	0.0429109	0.304124
gene-CAALFM_C114110CA	36714.1	0.436175	0.215221	2.02663	0.0426999	0.304124
gene-CAALFM_C203000CA	494.315	-0.631166	0.311882	-2.02374	0.0429973	0.304124
gene-CAALFM_C203540WA	1816.09	-0.376532	0.186236	-2.0218	0.0431966	0.304124
gene-CAALFM_C204340CA	404.374	-0.296209	0.14633	-2.02425	0.0429445	0.304124
gene-CAALFM_C206320WA	2370.63	-0.259337	0.127696	-2.03089	0.0422658	0.304124
gene-CAALFM_C209280CA	918.948	0.582298	0.28675	2.03068	0.0422877	0.304124
gene-CAALFM_C209460CA	2198.8	0.602034	0.29692	2.0276	0.0426012	0.304124
gene-CAALFM_C210470CA	1101.34	-0.361187	0.177891	-2.03039	0.0423168	0.304124
gene-CAALFM_C303120CA	422.924	0.719178	0.354783	2.02709	0.042653	0.304124
gene-CAALFM_C303490WA	2415.44	0.56681	0.279624	2.02704	0.0426581	0.304124
gene-CAALFM_C305280CA	2264.28	-0.497029	0.245827	-2.02186	0.0431907	0.304124
gene-CAALFM_C306200CA	458.991	-0.310508	0.153085	-2.02833	0.0425263	0.304124
gene-CAALFM_C500210CA	4922.85	0.548794	0.271597	2.02062	0.0433194	0.304124
gene-CAALFM_C502790CA	3765.45	0.440778	0.218013	2.0218	0.0431973	0.304124
gene-CAALFM_C503470CA	1083.73	-0.494296	0.244679	-2.02018	0.0433647	0.304124
gene-CAALFM_C600170CA	3741.92	0.23783	0.117041	2.03203	0.0421503	0.304124
gene-CAALFM_C600800CA	2027.32	0.188067	0.0930164	2.02186	0.0431904	0.304124
gene-CAALFM_C604260CA	459.972	-0.486263	0.24071	-2.02012	0.043371	0.304124
gene-CAALFM_C703030WA	4150.62	-0.316329	0.155579	-2.03324	0.042028	0.304124
gene-CAALFM_CR03380WA	471.508	-0.596519	0.295303	-2.02003	0.0433806	0.304124
gene-CAALFM_CR10310WA	22.1347	-0.925893	0.456205	-2.02955	0.0424019	0.304124
gene-CAALFM_CR10810CA	1701.88	-0.365679	0.18073	-2.02335	0.0430372	0.304124
gene-CAALFM_C108450CA	2081.59	-0.290443	0.143862	-2.0189	0.0434974	0.304227
gene-CAALFM_C210250CA	1370.5	0.383627	0.190014	2.01894	0.0434934	0.304227
gene-CAALFM_C105030CA	256.992	-0.44732	0.222394	-2.01139	0.0442845	0.304263
gene-CAALFM_C109780CA	856.726	0.815952	0.404544	2.01697	0.0436986	0.304263
gene-CAALFM_C111100WA	597.733	-0.547281	0.271535	-2.0155	0.0438518	0.304263
gene-CAALFM_C113400CA	1152.52	0.397802	0.197507	2.01411	0.043998	0.304263
gene-CAALFM_C114060WA	14937	-0.275658	0.136994	-2.01218	0.0442006	0.304263
gene-CAALFM_C206660WA	429.364	-0.524696	0.260797	-2.01189	0.0442312	0.304263
gene-CAALFM_C300340WA	511.236	-0.394994	0.196415	-2.01102	0.0443233	0.304263
gene-CAALFM_C304700WA	367.444	0.272352	0.135417	2.01121	0.0443037	0.304263
gene-CAALFM_C403770WA	512.237	-0.437838	0.217173	-2.01608	0.0437914	0.304263
gene-CAALFM_C404190CA	78.4211	-0.556517	0.275944	-2.01677	0.0437191	0.304263
gene-CAALFM_C502550CA	1652.42	-0.69071	0.343363	-2.0116	0.0442617	0.304263
gene-CAALFM_C503080CA	428.361	0.497142	0.24656	2.01632	0.043767	0.304263
gene-CAALFM_C600970CA	1964.48	-0.34205	0.170149	-2.01029	0.0444002	0.304263
gene-CAALFM_C702340CA	612.13	-0.504603	0.251035	-2.01009	0.0444218	0.304263
gene-CAALFM_CR02740WA	1102.63	0.677356	0.336306	2.01411	0.0439982	0.304263
gene-CAALFM_CR03900WA	1079.33	0.351917	0.17485	2.01268	0.0441482	0.304263
gene-CAALFM_CR07080WA	2139.2	-0.348174	0.172865	-2.01414	0.0439948	0.304263
gene-CAALFM_CR07190WA	1815.15	0.831578	0.412364	2.01661	0.043736	0.304263
gene-CAALFM_C201610CA	24340.5	0.345113	0.171735	2.00956	0.0444776	0.304296
gene-CAALFM_C104660WA	816.783	-0.807357	0.402079	-2.00796	0.0446478	0.30511
gene-CAALFM_C105060WA	742.35	-0.676657	0.337073	-2.00745	0.0447021	0.305132
gene-CAALFM_C103800WA	185.294	-0.916404	0.456841	-2.00596	0.0448607	0.305302
gene-CAALFM_C110040WA	5117.11	0.371925	0.185341	2.0067	0.0447811	0.305302
gene-CAALFM_CR08780WA	530.89	0.943681	0.470483	2.00577	0.0448808	0.305302
gene-CAALFM_C502780WA	163.621	-0.448823	0.223836	-2.00514	0.044948	0.30541
gene-CAALFM_C402260CA	330.328	-0.721274	0.359865	-2.00429	0.0450392	0.305522
gene-CAALFM_CR05680CA	212.935	0.810038	0.404205	2.00403	0.0450669	0.305522
gene-CAALFM_C201310WA	749.299	-0.418305	0.208853	-2.00287	0.0451912	0.305669
gene-CAALFM_C208490WA	1633.53	0.596091	0.297608	2.00294	0.0451833	0.305669
gene-CAALFM_C204120CA	1016.52	-0.707277	0.353279	-2.00204	0.0452806	0.305926
gene-CAALFM_CR08800WA	1499.89	0.961617	0.480718	2.00038	0.0454595	0.306787
gene-CAALFM_C702650WA	183.951	0.327437	0.163799	1.99902	0.0456067	0.307085
gene-CAALFM_CR10410CA	800.983	-0.601459	0.300858	-1.99914	0.0455929	0.307085
gene-CAALFM_C104620WA	1443.59	-0.541004	0.27103	-1.9961	0.0459225	0.307698
gene-CAALFM_C108370WA	6479.05	0.451952	0.227015	1.99084	0.0464983	0.307698
gene-CAALFM_C111270WA	13332.9	0.466306	0.234904	1.98509	0.0471346	0.307698
gene-CAALFM_C113590WA	64.5912	0.811534	0.407581	1.9911	0.0464699	0.307698
gene-CAALFM_C200480CA	1773.28	0.212377	0.107016	1.98453	0.0471965	0.307698
gene-CAALFM_C201090CA	1977.16	-0.341148	0.171262	-1.99197	0.0463746	0.307698
gene-CAALFM_C201170CA	1964.94	0.462548	0.231794	1.99551	0.045987	0.307698
gene-CAALFM_C202000WA	3119.39	-0.177287	0.08897	-1.99266	0.0462984	0.307698
gene-CAALFM_C206510WA	385.603	0.451018	0.226981	1.98703	0.0469194	0.307698
gene-CAALFM_C209420WA	1093.6	-0.416112	0.2095	-1.98621	0.0470096	0.307698
gene-CAALFM_C210030CA	28474.8	-0.61925	0.310856	-1.99208	0.0463624	0.307698
gene-CAALFM_C210330CA	196.698	0.329058	0.165564	1.9875	0.0468673	0.307698
gene-CAALFM_C303390CA	1079.19	0.260861	0.131175	1.98864	0.046741	0.307698
gene-CAALFM_C304230WA	618.442	0.258305	0.129662	1.99214	0.0463555	0.307698
gene-CAALFM_C306900WA	873.761	0.368664	0.185346	1.98906	0.0466947	0.307698
gene-CAALFM_C307170CA	2402.33	0.370846	0.186755	1.98574	0.0470625	0.307698
gene-CAALFM_C400740WA	180.224	-0.646663	0.324939	-1.99011	0.0465792	0.307698
gene-CAALFM_C402370CA	64039.9	0.379948	0.191488	1.98419	0.0472351	0.307698
gene-CAALFM_C405820WA	1160.37	-0.286464	0.143917	-1.99048	0.0465378	0.307698
gene-CAALFM_C500420CA	1042.82	-0.521893	0.26304	-1.98408	0.0472468	0.307698
gene-CAALFM_C601490CA	60.5567	0.84516	0.424964	1.98878	0.0467256	0.307698
gene-CAALFM_C603350CA	1582.78	-0.262238	0.131364	-1.99627	0.0459048	0.307698
gene-CAALFM_C701390WA	154.98	0.640686	0.321336	1.99382	0.0461718	0.307698
gene-CAALFM_CR00390WA	221.711	-0.637288	0.319265	-1.99611	0.0459216	0.307698
gene-CAALFM_CR00780CA	80700.9	0.630539	0.317508	1.9859	0.0470445	0.307698
gene-CAALFM_CR01820WA	3167.8	0.34591	0.173943	1.98864	0.0467406	0.307698
gene-CAALFM_CR01930CA	521.222	-0.35156	0.176476	-1.99211	0.0463587	0.307698
gene-CAALFM_CR06290CA	2322.05	-0.36911	0.185135	-1.99373	0.0461815	0.307698
gene-CAALFM_CR07000CA	1204.14	-0.455578	0.229242	-1.98733	0.046886	0.307698
gene-CAALFM_CR08320WA	997.398	-0.54677	0.274885	-1.98908	0.0466922	0.307698
gene-CAALFM_C303060WA	436.923	-0.304757	0.153743	-1.98225	0.0474511	0.308204
gene-CAALFM_CR00920WA	109.358	0.598679	0.302129	1.98153	0.0475313	0.308204
gene-CAALFM_CR03710CA	1984.82	0.701483	0.3538	1.98271	0.0473999	0.308204
gene-CAALFM_CR07160CA	1325.38	-0.3501	0.176677	-1.98159	0.0475253	0.308204
gene-CAALFM_C400230WA	900.407	-0.247732	0.125058	-1.98093	0.0475993	0.308309
gene-CAALFM_C109750WA	2039.69	-0.314004	0.158698	-1.97862	0.0478585	0.308782
gene-CAALFM_C111340WA	100.978	0.627649	0.31734	1.97785	0.0479461	0.308782
gene-CAALFM_C210830WA	953.821	-0.434134	0.219316	-1.97949	0.0477612	0.308782
gene-CAALFM_C307790WA	2684.08	0.780428	0.394511	1.97822	0.0479043	0.308782
gene-CAALFM_C400910CA	482.029	-0.276221	0.139554	-1.97932	0.0477802	0.308782
gene-CAALFM_C702220CA	1455.42	0.4131	0.208939	1.97713	0.0480269	0.308782
gene-CAALFM_CR10720WA	957.421	0.335386	0.169639	1.97706	0.048035	0.308782
gene-CAALFM_C107620CA	20.033	0.851977	0.431406	1.97488	0.0482813	0.309121
gene-CAALFM_C107710CA	4081.66	-0.515298	0.260817	-1.97571	0.048188	0.309121
gene-CAALFM_C110330CA	650.744	-0.353881	0.179163	-1.97519	0.0482464	0.309121
gene-CAALFM_CR07310WA	364.644	-0.58189	0.294664	-1.97476	0.0482953	0.309121
gene-CAALFM_C103120WA	4550.31	0.416821	0.211394	1.97178	0.0486353	0.309632
gene-CAALFM_C109150WA	10817.3	1.33989	0.679337	1.97235	0.0485701	0.309632
gene-CAALFM_C110400CA	2428.53	0.777061	0.394483	1.96982	0.0488588	0.309632
gene-CAALFM_C202350CA	1294.13	0.277893	0.14113	1.96906	0.0489466	0.309632
gene-CAALFM_C204570WA	1328.17	-0.719517	0.364627	-1.97329	0.048462	0.309632
gene-CAALFM_C300850CA	14633.7	0.362259	0.183938	1.96946	0.0489003	0.309632
gene-CAALFM_C302820CA	2063.27	-0.469283	0.238101	-1.97094	0.0487304	0.309632
gene-CAALFM_C306030WA	3016.58	-0.754981	0.382943	-1.97152	0.0486641	0.309632
gene-CAALFM_C401320CA	550.792	0.389439	0.197757	1.96928	0.0489205	0.309632
gene-CAALFM_C604120CA	621.097	0.446	0.22637	1.97023	0.0488122	0.309632
gene-CAALFM_CR10110WA	4365.2	0.761445	0.385964	1.97284	0.0485136	0.309632
gene-CAALFM_C702610CA	3729.16	0.736355	0.374063	1.96853	0.0490068	0.309684
gene-CAALFM_C205050CA	920.48	-0.55523	0.282205	-1.96747	0.0491292	0.310128
gene-CAALFM_C406450WA	157.807	-0.500511	0.254621	-1.96571	0.0493322	0.31108
gene-CAALFM_C601040CA	363.124	-0.665939	0.338869	-1.96518	0.049393	0.311134
gene-CAALFM_C100690WA	698.072	0.541266	0.277233	1.95239	0.0508919	0.31129
gene-CAALFM_C101930WA	12786.9	-0.28862	0.147024	-1.96308	0.0496373	0.31129
gene-CAALFM_C104230WA	3529.51	-0.215012	0.110229	-1.95059	0.0511056	0.31129
gene-CAALFM_C200470WA	1591.53	0.305204	0.156118	1.95496	0.0505875	0.31129
gene-CAALFM_C200540WA	3431.35	0.484508	0.247828	1.95502	0.050581	0.31129
gene-CAALFM_C201640WA	6961.99	0.326824	0.167113	1.95571	0.0504999	0.31129
gene-CAALFM_C203140CA	4877.51	0.348842	0.177682	1.96329	0.0496123	0.31129
gene-CAALFM_C203380WA	13645.1	0.314817	0.160832	1.95743	0.0502969	0.31129
gene-CAALFM_C203570CA	262.137	-0.443177	0.226305	-1.95831	0.0501931	0.31129
gene-CAALFM_C205520WA	564.437	-0.302812	0.154615	-1.95849	0.0501724	0.31129
gene-CAALFM_C205950CA	810.303	0.692352	0.354071	1.95541	0.0505352	0.31129
gene-CAALFM_C210190CA	595.217	-0.412415	0.210056	-1.96336	0.0496045	0.31129
gene-CAALFM_C300600WA	58.4949	0.569257	0.291323	1.95404	0.0506966	0.31129
gene-CAALFM_C300900CA	2674.25	-0.246665	0.126226	-1.95416	0.0506826	0.31129
gene-CAALFM_C305100CA	17963.5	0.243404	0.124451	1.95582	0.0504858	0.31129
gene-CAALFM_C306480CA	1567.6	-0.32737	0.167731	-1.95175	0.0509675	0.31129
gene-CAALFM_C307560WA	4416.4	0.367178	0.187144	1.96201	0.0497614	0.31129
gene-CAALFM_C401590CA	65.5888	0.629179	0.322435	1.95134	0.0510171	0.31129
gene-CAALFM_C403000CA	2557.46	-0.397797	0.203614	-1.95368	0.0507392	0.31129
gene-CAALFM_C403600CA	1810.14	0.703898	0.359816	1.95627	0.0504332	0.31129
gene-CAALFM_C403950CA	103.376	-0.780638	0.398674	-1.95809	0.0502199	0.31129
gene-CAALFM_C405910CA	1176.9	0.468681	0.240314	1.95029	0.0511416	0.31129
gene-CAALFM_C500750CA	3998.39	-0.214849	0.110113	-1.95118	0.0510361	0.31129
gene-CAALFM_C504250WA	44.199	-0.735537	0.377041	-1.95081	0.0510792	0.31129
gene-CAALFM_C601740CA	2860.44	0.492009	0.251723	1.95456	0.0506348	0.31129
gene-CAALFM_C604240WA	68.0639	-0.717368	0.36588	-1.96066	0.0499183	0.31129
gene-CAALFM_C702110WA	1413.02	0.688033	0.351334	1.95835	0.0501894	0.31129
gene-CAALFM_C703090CA	255.719	0.993047	0.508004	1.9548	0.0506067	0.31129
gene-CAALFM_C704360CA	2298.17	-0.373272	0.19027	-1.9618	0.0497852	0.31129
gene-CAALFM_CR04710WA	82.4421	-0.642818	0.329235	-1.95246	0.0508838	0.31129
gene-CAALFM_CR04740CA	4489.64	-0.646575	0.331341	-1.95139	0.0510111	0.31129
gene-CAALFM_CR05640CA	360.967	-0.417539	0.214003	-1.95109	0.0510466	0.31129
gene-CAALFM_CR05920CA	5534.67	0.621634	0.318418	1.95226	0.0509079	0.31129
gene-CAALFM_C108070WA	50403.1	0.911395	0.467568	1.94923	0.0512685	0.311744
gene-CAALFM_C102870WA	399.481	-0.342076	0.175549	-1.9486	0.0513428	0.311877
gene-CAALFM_C100020CA	3115.95	0.319127	0.164306	1.94227	0.0521045	0.314248
gene-CAALFM_C102450CA	274.742	-0.780589	0.401831	-1.94258	0.0520671	0.314248
gene-CAALFM_C106040WA	486.401	0.321226	0.165309	1.94319	0.0519932	0.314248
gene-CAALFM_C109140CA	429.979	-0.479067	0.246386	-1.94438	0.0518502	0.314248
gene-CAALFM_C111520CA	1216.68	0.846748	0.435771	1.9431	0.0520037	0.314248
gene-CAALFM_C300830CA	1156.27	0.454151	0.233791	1.94255	0.0520709	0.314248
gene-CAALFM_CR00610WA	184.728	0.747768	0.38508	1.94185	0.0521549	0.314248
gene-CAALFM_CR07020WA	2110.65	0.255471	0.131452	1.94345	0.0519617	0.314248
gene-CAALFM_C203440WA	1987.26	-0.279125	0.143794	-1.94114	0.0522412	0.314443
gene-CAALFM_CR07860CA	254.457	-0.480964	0.247828	-1.94072	0.0522928	0.314443
gene-CAALFM_C306700CA	6046.9	-0.516732	0.266371	-1.9399	0.0523919	0.314721
gene-CAALFM_C207960CA	711.244	-0.602532	0.310814	-1.93856	0.052555	0.315066
gene-CAALFM_C603540WA	1187.87	0.231348	0.119323	1.93884	0.0525214	0.315066
gene-CAALFM_C104070CA	529.332	-0.424747	0.219569	-1.93446	0.0530562	0.31728
gene-CAALFM_C107510WA	759.884	-0.429734	0.22232	-1.93295	0.0532421	0.31728
gene-CAALFM_C114480WA	888.372	0.279022	0.144301	1.9336	0.0531617	0.31728
gene-CAALFM_C210580WA	1379.29	-0.291712	0.150775	-1.93475	0.0530208	0.31728
gene-CAALFM_C703620CA	780.874	0.354382	0.183303	1.93331	0.0531975	0.31728
gene-CAALFM_CR07700WA	766.461	0.576254	0.298123	1.93294	0.0532439	0.31728
gene-CAALFM_C200830CA	1492.7	0.521889	0.27066	1.92821	0.0538288	0.317507
gene-CAALFM_C206630CA	4530.38	-0.252323	0.130908	-1.92748	0.0539195	0.317507
gene-CAALFM_C206920CA	341.531	-0.341578	0.176906	-1.93085	0.0535015	0.317507
gene-CAALFM_C300550CA	7694.3	0.30056	0.155739	1.9299	0.0536195	0.317507
gene-CAALFM_C300940WA	4694.75	0.346022	0.179375	1.92905	0.0537252	0.317507
gene-CAALFM_C307280CA	2093.65	0.507666	0.263103	1.92953	0.053665	0.317507
gene-CAALFM_C404150CA	14326.2	-0.312276	0.162013	-1.92747	0.0539213	0.317507
gene-CAALFM_C405530WA	173.954	-0.38739	0.200748	-1.92973	0.0536397	0.317507
gene-CAALFM_C600530CA	231.931	-0.437216	0.226526	-1.93009	0.0535954	0.317507
gene-CAALFM_C601500CA	161.916	0.721434	0.373505	1.93152	0.0534183	0.317507
gene-CAALFM_C702980CA	1189.65	0.278325	0.144216	1.92991	0.0536176	0.317507
gene-CAALFM_CR04290WA	645.478	-0.365432	0.189518	-1.92822	0.0538277	0.317507
gene-CAALFM_C103070CA	2030.52	0.390267	0.203013	1.92237	0.0545591	0.318739
gene-CAALFM_C107680WA	909.159	-0.253238	0.131816	-1.92115	0.0547128	0.318739
gene-CAALFM_C108190CA	448.505	0.304744	0.158282	1.92533	0.0541882	0.318739
gene-CAALFM_C205700WA	38441.3	0.431609	0.224803	1.91995	0.0548648	0.318739
gene-CAALFM_C207640WA	5815.49	0.524317	0.273051	1.92022	0.0548303	0.318739
gene-CAALFM_C302510CA	80.0214	0.722728	0.376164	1.92131	0.0546927	0.318739
gene-CAALFM_C307310CA	19710.7	0.346001	0.180214	1.91995	0.0548647	0.318739
gene-CAALFM_C403270WA	1007.19	-0.615616	0.320225	-1.92245	0.0545496	0.318739
gene-CAALFM_C504640CA	3308.39	0.48721	0.253775	1.91985	0.0548765	0.318739
gene-CAALFM_C603690WA	515.34	0.425385	0.221118	1.92379	0.0543808	0.318739
gene-CAALFM_C702490WA	2517.47	0.42597	0.221822	1.92032	0.0548175	0.318739
gene-CAALFM_C704090CA	1037.02	-0.345273	0.179389	-1.92472	0.0542644	0.318739
gene-CAALFM_C704210CA	10177.3	-0.31805	0.165448	-1.92236	0.0545604	0.318739
gene-CAALFM_CR09190CA	663.441	-0.276901	0.144232	-1.91983	0.0548793	0.318739
gene-CAALFM_C102780WA	5989.76	-0.295957	0.154328	-1.91771	0.0551479	0.318922
gene-CAALFM_C106280CA	44.3844	-0.664637	0.346699	-1.91705	0.0552322	0.318922
gene-CAALFM_C108730WA	1154.66	-0.293801	0.153517	-1.9138	0.0556455	0.318922
gene-CAALFM_C111510CA	2495.91	0.486131	0.253796	1.91544	0.0554363	0.318922
gene-CAALFM_C202090WA	882.317	0.20691	0.107926	1.91716	0.0552182	0.318922
gene-CAALFM_C202600CA	210.153	-0.536595	0.280399	-1.91369	0.0556602	0.318922
gene-CAALFM_C205580WA	1498.3	-0.591563	0.308368	-1.91837	0.0550646	0.318922
gene-CAALFM_C206560WA	14.3487	1.25615	0.655937	1.91504	0.0554874	0.318922
gene-CAALFM_C300390WA	172.818	0.355272	0.185515	1.91506	0.0554852	0.318922
gene-CAALFM_C307780CA	3638.95	0.450231	0.234616	1.91901	0.0549831	0.318922
gene-CAALFM_C406210CA	1677.54	-0.646439	0.337502	-1.91536	0.0554463	0.318922
gene-CAALFM_C701290WA	532.491	-0.259442	0.135492	-1.91482	0.0555156	0.318922
gene-CAALFM_CR00970WA	33.5677	-0.794152	0.414822	-1.91444	0.055564	0.318922
gene-CAALFM_CR06260WA	792.098	-0.280037	0.146269	-1.91453	0.0555519	0.318922
gene-CAALFM_C304440CA	30.6047	0.735873	0.384966	1.91153	0.0559366	0.320198
gene-CAALFM_C202900WA	351.645	-0.418194	0.219009	-1.90949	0.0561992	0.320777
gene-CAALFM_C303360WA	1619.36	-0.235671	0.123408	-1.90969	0.0561726	0.320777
gene-CAALFM_CR00640WA	41407	-0.231772	0.121339	-1.91011	0.0561187	0.320777
gene-CAALFM_C201160WA	764.549	-0.425604	0.223005	-1.9085	0.0563268	0.320891
gene-CAALFM_C701730CA	83.3577	-0.45147	0.236523	-1.90878	0.0562904	0.320891
gene-CAALFM_C102290CA	879.668	-0.263109	0.138258	-1.90303	0.057037	0.320947
gene-CAALFM_C105900WA	2468.77	0.361741	0.189797	1.90594	0.0566578	0.320947
gene-CAALFM_C108130CA	707.396	0.309452	0.162598	1.90318	0.0570176	0.320947
gene-CAALFM_C109880CA	347.65	-0.509143	0.267039	-1.90662	0.0565697	0.320947
gene-CAALFM_C109990WA	2525.21	-0.369432	0.193805	-1.9062	0.0566241	0.320947
gene-CAALFM_C111140WA	2405.04	-0.274435	0.14415	-1.90381	0.0569348	0.320947
gene-CAALFM_C112610WA	1268.64	0.185199	0.0972445	1.90447	0.0568494	0.320947
gene-CAALFM_C201000WA	280558	0.845673	0.443936	1.90495	0.0567872	0.320947
gene-CAALFM_C402560CA	500.761	0.268818	0.141153	1.90444	0.0568532	0.320947
gene-CAALFM_C502770WA	730.371	0.253096	0.132804	1.90579	0.0566779	0.320947
gene-CAALFM_C602810CA	1179.17	0.225792	0.118533	1.90489	0.0567945	0.320947
gene-CAALFM_CR03260WA	1831.47	0.54753	0.287664	1.90337	0.0569927	0.320947
gene-CAALFM_CR10120CA	129.133	-0.473704	0.248367	-1.90728	0.0564849	0.320947
gene-CAALFM_C400420CA	8055.66	0.259515	0.136436	1.9021	0.0571582	0.321012
gene-CAALFM_C701250WA	28146.1	0.207635	0.109147	1.90233	0.057128	0.321012
gene-CAALFM_CR09520CA	825.498	-0.308123	0.162025	-1.9017	0.0572101	0.321012
gene-CAALFM_C305140CA	701.436	-0.490246	0.257962	-1.90046	0.0573726	0.321319
gene-CAALFM_C500770CA	696.971	0.293679	0.154517	1.90062	0.0573521	0.321319
gene-CAALFM_C200690WA	216.828	-0.715983	0.377046	-1.89893	0.0575739	0.321681
gene-CAALFM_C401740WA	357.807	-0.331045	0.17435	-1.89874	0.0575991	0.321681
gene-CAALFM_CR04750WA	602.605	-0.661379	0.34828	-1.89898	0.0575667	0.321681
gene-CAALFM_C110030WA	1294.06	-0.693914	0.365714	-1.89742	0.0577724	0.32216
gene-CAALFM_CR04160CA	1056.09	-0.536881	0.282976	-1.89726	0.0577931	0.32216
gene-CAALFM_C113270WA	2539.79	-0.307976	0.162378	-1.89666	0.0578725	0.322301
gene-CAALFM_C101440CA	26.4169	0.778828	0.410942	1.89523	0.0580623	0.322924
gene-CAALFM_C500310CA	686.646	-0.518951	0.273853	-1.895	0.0580928	0.322924
gene-CAALFM_C101190CA	664.611	0.303829	0.160371	1.89454	0.0581536	0.322961
gene-CAALFM_C505360CA	4205.58	0.274807	0.145125	1.89359	0.0582794	0.323358
gene-CAALFM_C207710WA	9.69359	-1.31631	0.695659	-1.89218	0.0584674	0.323557
gene-CAALFM_C306520CA	282.868	-0.360182	0.190361	-1.8921	0.0584781	0.323557
gene-CAALFM_C500390CA	4049.82	0.358998	0.189701	1.89244	0.0584319	0.323557
gene-CAALFM_C305450CA	3694.06	0.613696	0.32454	1.89097	0.0586287	0.324089
gene-CAALFM_C407000WA	15.3093	-1.09135	0.577449	-1.88995	0.058764	0.324263
gene-CAALFM_C700340CA	6953.41	0.245034	0.129653	1.88992	0.058769	0.324263
gene-CAALFM_C206260WA	98.1952	-0.489884	0.259365	-1.88878	0.0589209	0.324588
gene-CAALFM_C207900WA	28004	0.863205	0.457045	1.88867	0.0589367	0.324588
gene-CAALFM_C104530CA	826.359	0.367975	0.194949	1.88754	0.0590875	0.325117
gene-CAALFM_C103760CA	1636.94	-0.210526	0.111781	-1.88337	0.0596496	0.325362
gene-CAALFM_C104580CA	883.666	-0.337841	0.179477	-1.88236	0.0597871	0.325362
gene-CAALFM_C105620CA	180.142	0.342945	0.182017	1.88414	0.0595456	0.325362
gene-CAALFM_C109040CA	720.264	-0.68177	0.362129	-1.88267	0.0597445	0.325362
gene-CAALFM_C109720WA	12440.9	0.567642	0.301345	1.8837	0.0596061	0.325362
gene-CAALFM_C111310CA	2294.27	0.364529	0.193566	1.88323	0.0596698	0.325362
gene-CAALFM_C402660WA	180.264	-0.522737	0.277571	-1.88326	0.0596652	0.325362
gene-CAALFM_C403340CA	256.547	-0.367933	0.195102	-1.88585	0.0593155	0.325362
gene-CAALFM_C700420CA	1919.32	-0.302352	0.160363	-1.88543	0.0593722	0.325362
gene-CAALFM_C703500WA	852.387	0.301279	0.159799	1.88535	0.0593821	0.325362
gene-CAALFM_CR04920WA	1101.08	0.312972	0.166227	1.8828	0.0597278	0.325362
gene-CAALFM_CR06460WA	293.874	-0.43074	0.228321	-1.88655	0.0592203	0.325362
gene-CAALFM_C100840CA	256.364	-0.372349	0.197914	-1.88137	0.0599223	0.325503
gene-CAALFM_C103720CA	1715.64	-0.208797	0.110959	-1.88175	0.0598696	0.325503
gene-CAALFM_CR08120CA	7199.86	0.470711	0.250406	1.87979	0.0601363	0.326368
gene-CAALFM_C104130WA	1331.42	-0.687914	0.366447	-1.87726	0.0604831	0.326511
gene-CAALFM_C105280WA	1037.22	0.331602	0.176612	1.87758	0.0604388	0.326511
gene-CAALFM_C107700CA	2097.54	-0.50765	0.27038	-1.87754	0.0604435	0.326511
gene-CAALFM_C109390WA	234.54	-0.440648	0.234738	-1.87719	0.0604914	0.326511
gene-CAALFM_C110570CA	126.524	-0.516778	0.275009	-1.87913	0.0602263	0.326511
gene-CAALFM_C304800CA	1537.93	0.42095	0.224192	1.87763	0.0604322	0.326511
gene-CAALFM_C300370CA	891.77	-0.509906	0.271752	-1.87637	0.0606045	0.326826
gene-CAALFM_C101680CA	1275.81	-0.342676	0.182893	-1.87364	0.0609798	0.327368
gene-CAALFM_C505090WA	234.239	0.473678	0.252768	1.87397	0.060935	0.327368
gene-CAALFM_C601960WA	415.197	-0.291917	0.155719	-1.87464	0.0608421	0.327368
gene-CAALFM_CR04470WA	217.153	0.40236	0.214577	1.87513	0.0607742	0.327368
gene-CAALFM_CR08330WA	645.355	-0.477128	0.254568	-1.87426	0.0608942	0.327368
gene-CAALFM_C200370WA	2770.38	0.403995	0.215695	1.87299	0.0610695	0.327554
gene-CAALFM_C108230CA	2896.34	0.55153	0.29487	1.87041	0.0614263	0.327956
gene-CAALFM_C110460WA	1559.51	0.281177	0.150284	1.87097	0.0613493	0.327956
gene-CAALFM_C202970CA	25831.3	-0.325693	0.174001	-1.87179	0.0612354	0.327956
gene-CAALFM_C203110WA	1804.34	0.545894	0.291974	1.86967	0.0615296	0.327956
gene-CAALFM_C206670CA	875.37	0.568725	0.30418	1.8697	0.0615256	0.327956
gene-CAALFM_C400710WA	701.972	0.281478	0.150394	1.87161	0.0612602	0.327956
gene-CAALFM_CR00110WA	1599.87	0.603763	0.322788	1.87046	0.0614194	0.327956
gene-CAALFM_C104810WA	1619.58	0.227701	0.122318	1.86155	0.062666	0.328013
gene-CAALFM_C107800WA	173.854	-0.731289	0.392304	-1.86409	0.0623094	0.328013
gene-CAALFM_C201010WA	95515.5	0.696174	0.373029	1.86627	0.0620031	0.328013
gene-CAALFM_C201480WA	10011.1	0.312149	0.167529	1.86326	0.0624259	0.328013
gene-CAALFM_C203170WA	456.249	-0.390446	0.209335	-1.86517	0.0621575	0.328013
gene-CAALFM_C205690CA	3797.98	0.64091	0.343212	1.86739	0.0618478	0.328013
gene-CAALFM_C208290CA	91140.7	0.467917	0.251382	1.86138	0.0626912	0.328013
gene-CAALFM_C209750WA	11925	0.428551	0.229759	1.86522	0.0621503	0.328013
gene-CAALFM_C300920WA	105.223	1.04626	0.561477	1.86341	0.0624047	0.328013
gene-CAALFM_C301250WA	4331.15	0.273665	0.146893	1.86303	0.0624583	0.328013
gene-CAALFM_C304030CA	819.626	0.532008	0.285687	1.86221	0.0625737	0.328013
gene-CAALFM_C402110WA	1208.79	0.463377	0.248344	1.86587	0.0620598	0.328013
gene-CAALFM_C405730WA	100.218	-0.726202	0.389719	-1.8634	0.0624061	0.328013
gene-CAALFM_C405880WA	865.209	-0.504789	0.270907	-1.86333	0.0624157	0.328013
gene-CAALFM_C500270WA	9264.17	-0.379764	0.203263	-1.86834	0.0617145	0.328013
gene-CAALFM_C503740WA	1315.98	0.272979	0.146657	1.86134	0.0626962	0.328013
gene-CAALFM_C504350CA	1241.06	-0.469339	0.251426	-1.86671	0.0619416	0.328013
gene-CAALFM_C504780WA	599.836	-0.217991	0.116799	-1.86638	0.0619884	0.328013
gene-CAALFM_C602830WA	524.749	0.325795	0.174922	1.86252	0.0625299	0.328013
gene-CAALFM_C700720WA	3015.25	-0.198166	0.106052	-1.86858	0.061681	0.328013
gene-CAALFM_C702790CA	2277.34	-0.300463	0.160778	-1.86881	0.0616495	0.328013
gene-CAALFM_C110860CA	340.435	0.469615	0.252378	1.86076	0.0627775	0.328058
gene-CAALFM_C201150WA	1151.01	0.502437	0.270055	1.8605	0.062815	0.328058
gene-CAALFM_CR01130WA	2290.36	0.228911	0.123099	1.85957	0.0629468	0.328459
gene-CAALFM_C302580CA	225.662	0.351428	0.189111	1.85832	0.0631241	0.328808
gene-CAALFM_C703870WA	1962.88	-0.361209	0.194347	-1.85858	0.0630869	0.328808
gene-CAALFM_C110780CA	6236.77	-0.277004	0.149153	-1.85718	0.0632853	0.328924
gene-CAALFM_C505030CA	772.344	0.270939	0.145864	1.85747	0.0632438	0.328924
gene-CAALFM_C701920WA	6784.16	0.158969	0.0856236	1.85661	0.0633672	0.328924
gene-CAALFM_CR03840CA	73.3447	-0.846822	0.456035	-1.85692	0.063322	0.328924
gene-CAALFM_C407070WA	697.041	-0.249854	0.134697	-1.85493	0.0636056	0.329874
gene-CAALFM_C303540WA	1010.46	0.419229	0.226066	1.85445	0.0636742	0.329943
gene-CAALFM_C103530WA	1462.13	0.287947	0.155452	1.85232	0.0639793	0.330089
gene-CAALFM_C108840WA	601.756	-0.47668	0.257303	-1.8526	0.0639399	0.330089
gene-CAALFM_C304420WA	3220.22	-0.214585	0.115765	-1.85362	0.0637929	0.330089
gene-CAALFM_C602650CA	2096.56	-0.345911	0.186711	-1.85266	0.0639311	0.330089
gene-CAALFM_CR07840CA	1345.68	0.46318	0.250052	1.85233	0.0639779	0.330089
gene-CAALFM_C102170CA	2595.18	0.626337	0.338685	1.84932	0.0644118	0.330119
gene-CAALFM_C201880CA	483.668	0.427023	0.23061	1.85171	0.0640677	0.330119
gene-CAALFM_C204760WA	2429.48	0.395304	0.21377	1.8492	0.0644282	0.330119
gene-CAALFM_C300800WA	2042.6	0.526433	0.284423	1.85088	0.0641866	0.330119
gene-CAALFM_C406780CA	7998.28	-0.387713	0.209564	-1.8501	0.0642993	0.330119
gene-CAALFM_C504850WA	114.444	0.431633	0.233265	1.85039	0.0642568	0.330119
gene-CAALFM_CR02710WA	469.854	-0.67734	0.366094	-1.85018	0.0642877	0.330119
gene-CAALFM_CR05660WA	2553.11	-0.646166	0.349344	-1.84965	0.0643634	0.330119
gene-CAALFM_C304510WA	213.799	-0.753567	0.407707	-1.84831	0.0645578	0.330498
gene-CAALFM_C201380WA	6448.01	0.453549	0.245453	1.8478	0.0646309	0.330588
gene-CAALFM_CR07460CA	1226.63	0.790332	0.427896	1.84702	0.0647446	0.330886
gene-CAALFM_C301160WA	3019.04	0.257885	0.139661	1.84652	0.0648174	0.330974
gene-CAALFM_C106560WA	831.848	0.294915	0.15981	1.84541	0.0649784	0.33125
gene-CAALFM_C504910WA	265.671	-0.846866	0.458912	-1.84538	0.0649825	0.33125
gene-CAALFM_C102940CA	1090.71	-0.206845	0.11225	-1.84271	0.0653712	0.331597
gene-CAALFM_C104500WA	1989.48	0.441206	0.239562	1.84172	0.0655163	0.331597
gene-CAALFM_C110640CA	445.244	-0.497213	0.27015	-1.8405	0.0656942	0.331597
gene-CAALFM_C111660WA	34376.3	-0.204877	0.11118	-1.84275	0.0653661	0.331597
gene-CAALFM_C200700WA	6926.26	0.219529	0.119125	1.84284	0.0653519	0.331597
gene-CAALFM_C203760CA	5329.55	0.758716	0.411844	1.84224	0.0654399	0.331597
gene-CAALFM_C203770CA	5310.95	0.57349	0.311155	1.8431	0.0653141	0.331597
gene-CAALFM_C207740WA	6519.7	0.227583	0.123646	1.84061	0.0656787	0.331597
gene-CAALFM_C504340WA	965.641	-0.329596	0.178744	-1.84396	0.0651894	0.331597
gene-CAALFM_CR02060WA	1659.75	0.433009	0.235287	1.84034	0.0657184	0.331597
gene-CAALFM_CR04390CA	990.979	0.406445	0.220769	1.84105	0.0656149	0.331597
gene-CAALFM_CR06790CA	532.246	0.343544	0.186664	1.84044	0.065704	0.331597
gene-CAALFM_C306820CA	1952.68	0.442454	0.240505	1.83969	0.0658139	0.331798
gene-CAALFM_C207110CA	857.759	0.26299	0.143047	1.83848	0.0659913	0.331932
gene-CAALFM_C304290CA	1273.05	0.333191	0.181279	1.83799	0.0660632	0.331932
gene-CAALFM_CR02670CA	1197.51	-0.308127	0.16761	-1.83836	0.0660092	0.331932
gene-CAALFM_CR08160WA	1969.52	0.272236	0.148025	1.83912	0.0658973	0.331932
gene-CAALFM_C306490WA	2781.27	0.508931	0.276985	1.8374	0.0661515	0.332095
gene-CAALFM_C110420CA	1129.96	-0.293456	0.159885	-1.83542	0.066443	0.332791
gene-CAALFM_C208550CA	353.037	-0.677858	0.369391	-1.83507	0.0664956	0.332791
gene-CAALFM_C307220CA	2593.34	-0.285251	0.155471	-1.83475	0.0665426	0.332791
gene-CAALFM_C407170CA	174.412	-0.524383	0.285834	-1.83457	0.0665694	0.332791
gene-CAALFM_CR08790WA	2867.79	0.79461	0.432827	1.83586	0.066378	0.332791
gene-CAALFM_C100820WA	439.626	-0.434605	0.238455	-1.82258	0.0683663	0.333657
gene-CAALFM_C106540CA	559.514	-0.580688	0.317193	-1.83071	0.0671436	0.333657
gene-CAALFM_C106980CA	2325.08	0.363371	0.198843	1.82743	0.0676354	0.333657
gene-CAALFM_C108880WA	1851.18	-0.290435	0.158929	-1.82745	0.0676329	0.333657
gene-CAALFM_C111350CA	502.554	0.847855	0.464768	1.82426	0.0681134	0.333657
gene-CAALFM_C113170CA	772.336	-0.356991	0.195551	-1.82557	0.0679151	0.333657
gene-CAALFM_C200790CA	671.616	-0.511587	0.280642	-1.82292	0.0683157	0.333657
gene-CAALFM_C203250WA	2029.7	-0.352525	0.192873	-1.82776	0.0675862	0.333657
gene-CAALFM_C203900CA	2599.06	0.257671	0.141101	1.82615	0.0678281	0.333657
gene-CAALFM_C204660CA	5135.11	0.323075	0.176921	1.8261	0.0678354	0.333657
gene-CAALFM_C206000WA	692.346	0.250982	0.137662	1.82318	0.0682765	0.333657
gene-CAALFM_C206590CA	112.462	-0.746425	0.408277	-1.82823	0.0675149	0.333657
gene-CAALFM_C301710CA	788.394	0.231935	0.127205	1.82332	0.0682544	0.333657
gene-CAALFM_C307690CA	1063.36	0.396504	0.217432	1.82357	0.0682168	0.333657
gene-CAALFM_C405100CA	6935.61	0.301304	0.164457	1.83211	0.066935	0.333657
gene-CAALFM_C406940CA	529.447	0.46267	0.253296	1.8266	0.0677607	0.333657
gene-CAALFM_C500120WA	123.846	-0.359427	0.196915	-1.82529	0.067957	0.333657
gene-CAALFM_C500600CA	89.5162	-0.927648	0.507444	-1.82808	0.0675379	0.333657
gene-CAALFM_C501420WA	5543.02	-0.274018	0.149827	-1.82889	0.0674153	0.333657
gene-CAALFM_C600310WA	4374.23	0.267601	0.146167	1.83078	0.0671331	0.333657
gene-CAALFM_C600720CA	6970.45	0.183099	0.100385	1.82396	0.0681574	0.333657
gene-CAALFM_C601120CA	165.828	-0.547453	0.299786	-1.82615	0.0678282	0.333657
gene-CAALFM_C603990CA	288.497	-0.38543	0.210619	-1.82999	0.0672514	0.333657
gene-CAALFM_C701690WA	248.506	0.514904	0.282063	1.82549	0.0679268	0.333657
gene-CAALFM_CR02240CA	369.332	0.362447	0.198798	1.8232	0.0682735	0.333657
gene-CAALFM_CR02460WA	1498.66	0.354379	0.194095	1.8258	0.0678803	0.333657
gene-CAALFM_CR02940CA	140.166	-0.471146	0.257336	-1.83086	0.0671212	0.333657
gene-CAALFM_CR03370CA	573.162	-0.618264	0.338554	-1.82619	0.0678213	0.333657
gene-CAALFM_CR04590CA	11156.6	0.570784	0.312343	1.82742	0.0676359	0.333657
gene-CAALFM_C108900WA	1083.11	-0.354154	0.194416	-1.82163	0.0685107	0.33386
gene-CAALFM_C112150CA	224.298	-0.303656	0.166729	-1.82126	0.068568	0.33386
gene-CAALFM_C703490WA	6072.69	0.268058	0.147187	1.8212	0.068576	0.33386
gene-CAALFM_C306120CA	2925.24	-0.421405	0.231523	-1.82015	0.0687368	0.334097
gene-CAALFM_C602360WA	530.634	-0.824513	0.452918	-1.82045	0.068691	0.334097
gene-CAALFM_C400730CA	19.6059	-0.877765	0.482624	-1.81873	0.0689521	0.334455
gene-CAALFM_C401450WA	2621.93	-0.50165	0.275851	-1.81856	0.0689789	0.334455
gene-CAALFM_C500440CA	1103.4	-0.209212	0.115042	-1.81857	0.0689767	0.334455
gene-CAALFM_C501090CA	1885.43	-0.29204	0.160637	-1.81801	0.069063	0.33459
gene-CAALFM_C701400CA	401.193	0.253092	0.139257	1.81744	0.0691491	0.334617
gene-CAALFM_CR04330WA	435.088	0.258608	0.142309	1.81724	0.0691807	0.334617
gene-CAALFM_C403590CA	2066.4	0.450625	0.24808	1.81645	0.0693017	0.334659
gene-CAALFM_C405450CA	5973.76	-0.312044	0.171769	-1.81665	0.0692714	0.334659
gene-CAALFM_C110010CA	978.751	0.727702	0.400858	1.81536	0.0694683	0.335192
gene-CAALFM_CR05890CA	2010.73	-0.299668	0.16513	-1.81474	0.0695645	0.335384
gene-CAALFM_C113320CA	1687.63	0.626518	0.346033	1.81057	0.0702068	0.336034
gene-CAALFM_C202250CA	1110.72	-0.333088	0.18383	-1.81194	0.0699958	0.336034
gene-CAALFM_C206040CA	341.464	0.330338	0.1823	1.81205	0.0699781	0.336034
gene-CAALFM_C206800CA	262.909	-0.522607	0.288235	-1.81313	0.0698123	0.336034
gene-CAALFM_C209380WA	580.8	-0.608175	0.335824	-1.81099	0.0701423	0.336034
gene-CAALFM_C404870CA	6513.51	0.343306	0.189476	1.81187	0.0700058	0.336034
gene-CAALFM_C406340WA	2265.47	-0.430588	0.237818	-1.81058	0.0702066	0.336034
gene-CAALFM_C505010WA	130.936	-0.342089	0.188753	-1.81237	0.0699293	0.336034
gene-CAALFM_C703980WA	932.088	0.350512	0.193571	1.81077	0.0701765	0.336034
gene-CAALFM_C104390CA	2072.25	-0.579095	0.320014	-1.80959	0.0703593	0.336383
gene-CAALFM_C503510CA	4201.03	-0.341219	0.188584	-1.80938	0.0703927	0.336383
gene-CAALFM_C702600CA	8912.39	0.433684	0.239814	1.80842	0.0705412	0.336823
gene-CAALFM_C603810WA	415.937	0.711643	0.393615	1.80797	0.0706113	0.336888
gene-CAALFM_C107230WA	2447.87	-0.187397	0.103749	-1.80626	0.070878	0.337156
gene-CAALFM_C113240WA	1214.42	0.419282	0.232234	1.80543	0.071007	0.337156
gene-CAALFM_C305950WA	494.018	0.432087	0.239326	1.80543	0.0710069	0.337156
gene-CAALFM_C401720CA	8984.74	0.24837	0.137553	1.80564	0.0709754	0.337156
gene-CAALFM_C502650CA	2498.67	-0.503685	0.278829	-1.80643	0.0708511	0.337156
gene-CAALFM_C602020CA	1619.41	0.646027	0.357698	1.80607	0.0709078	0.337156
gene-CAALFM_C100390WA	2076.57	-0.480885	0.266512	-1.80436	0.0711744	0.337682
gene-CAALFM_C205720CA	7612.96	-0.190618	0.105765	-1.80229	0.0715003	0.33861
gene-CAALFM_C401230CA	426.171	-0.27734	0.153848	-1.80269	0.0714367	0.33861
gene-CAALFM_C406910WA	215.165	0.776578	0.430946	1.80203	0.0715405	0.33861
gene-CAALFM_C403330WA	938.646	-0.400314	0.222335	-1.8005	0.0717823	0.338872
gene-CAALFM_C600680CA	561.724	-0.257521	0.142988	-1.801	0.0717032	0.338872
gene-CAALFM_C601010WA	82.3998	0.435976	0.242106	1.80077	0.0717394	0.338872
gene-CAALFM_CR09650WA	2293.62	0.280097	0.155589	1.80024	0.0718233	0.338872
gene-CAALFM_C209430WA	44420.3	0.408678	0.227138	1.79925	0.0719791	0.339338
gene-CAALFM_C108470WA	1248.15	-0.304453	0.169323	-1.79807	0.0721665	0.339416
gene-CAALFM_C113370WA	446.614	-0.604502	0.336156	-1.79828	0.0721333	0.339416
gene-CAALFM_C207280WA	157.7	0.463019	0.257493	1.79818	0.0721479	0.339416
gene-CAALFM_C108220WA	2625.14	0.288179	0.160417	1.79644	0.072425	0.339827
gene-CAALFM_C112100CA	1200.06	0.451627	0.251346	1.79683	0.0723624	0.339827
gene-CAALFM_CR07730WA	1368.5	0.208085	0.115814	1.79672	0.0723807	0.339827
gene-CAALFM_C107490CA	156.041	-0.444656	0.24775	-1.79477	0.0726896	0.339971
gene-CAALFM_C203160CA	3423.31	-0.324491	0.180812	-1.79463	0.0727119	0.339971
gene-CAALFM_C204610CA	29.9271	0.782607	0.436071	1.79468	0.072705	0.339971
gene-CAALFM_C401260WA	951.764	-0.36153	0.201551	-1.79374	0.0728549	0.339971
gene-CAALFM_C502020CA	1346.69	0.419182	0.233572	1.79466	0.0727085	0.339971
gene-CAALFM_C601620WA	1346.16	-0.392287	0.218681	-1.79388	0.0728331	0.339971
gene-CAALFM_CR00630WA	599.386	0.354561	0.197634	1.79404	0.0728076	0.339971
gene-CAALFM_C105390CA	1515.17	0.377825	0.210734	1.7929	0.0729882	0.34006
gene-CAALFM_C301770CA	426.687	-0.260827	0.145458	-1.79315	0.0729489	0.34006
gene-CAALFM_C406880CA	1983.04	-0.210426	0.117428	-1.79196	0.0731395	0.340498
gene-CAALFM_C107870CA	10942.5	0.699941	0.390726	1.79138	0.0732317	0.340662
gene-CAALFM_C201020WA	41625.8	0.819068	0.457397	1.79072	0.073339	0.340895
gene-CAALFM_C601450CA	868.923	0.632881	0.35353	1.79017	0.0734258	0.341032
gene-CAALFM_C304550CA	12879.1	0.365675	0.204349	1.78947	0.0735397	0.341173
gene-CAALFM_CR09480WA	940.365	0.253649	0.141761	1.78927	0.0735707	0.341173
gene-CAALFM_C400600CA	3146	0.261329	0.146142	1.78818	0.0737463	0.341215
gene-CAALFM_C600160WA	1008.8	0.844501	0.472275	1.78815	0.0737514	0.341215
gene-CAALFM_C701270CA	377.315	-0.237882	0.133	-1.78858	0.0736829	0.341215
gene-CAALFM_C108870CA	1013.24	-0.565947	0.316603	-1.78756	0.0738467	0.341391
gene-CAALFM_C101560WA	3421.25	0.21179	0.11857	1.7862	0.0740672	0.342145
gene-CAALFM_C111380WA	1402.39	-0.495629	0.278271	-1.7811	0.0748956	0.342257
gene-CAALFM_C112800WA	53.649	-0.882254	0.494559	-1.78392	0.0744367	0.342257
gene-CAALFM_C201470WA	2081.37	0.263017	0.147311	1.78546	0.0741874	0.342257
gene-CAALFM_C206680WA	3499.05	0.377329	0.211813	1.78143	0.0748425	0.342257
gene-CAALFM_C206780CA	616.307	-0.235148	0.131922	-1.78249	0.0746699	0.342257
gene-CAALFM_C303790WA	770.101	-0.679524	0.381356	-1.78186	0.0747715	0.342257
gene-CAALFM_C407150WA	75.8483	-0.764461	0.428383	-1.78453	0.0743378	0.342257
gene-CAALFM_C504610WA	1382.22	0.242551	0.135999	1.78348	0.0745077	0.342257
gene-CAALFM_C703200CA	1404.09	0.641543	0.359897	1.78258	0.0746555	0.342257
gene-CAALFM_C703580CA	2095.18	0.326699	0.18311	1.78417	0.0743955	0.342257
gene-CAALFM_C704050WA	2177.86	-0.191523	0.10748	-1.78195	0.0747579	0.342257
gene-CAALFM_CR03680CA	510.315	-0.36833	0.206675	-1.78217	0.0747212	0.342257
gene-CAALFM_CR09050CA	98.3879	0.47447	0.265791	1.78512	0.0742411	0.342257
gene-CAALFM_CR10590WA	884.435	0.374001	0.209913	1.7817	0.0747988	0.342257
gene-CAALFM_C102120CA	9196.28	0.210346	0.118157	1.78022	0.0750392	0.342489
gene-CAALFM_C601430CA	1972.42	0.368687	0.207117	1.78009	0.0750614	0.342489
gene-CAALFM_C205090WA	1230.54	-0.590269	0.331709	-1.77948	0.0751612	0.342677
gene-CAALFM_C303260WA	3110.94	0.334889	0.18825	1.77896	0.075247	0.342677
gene-CAALFM_CR08620CA	580.801	0.441471	0.248187	1.77879	0.075275	0.342677
gene-CAALFM_C208840WA	404.843	-0.529083	0.297724	-1.77709	0.0755528	0.343265
gene-CAALFM_C406140CA	169.061	0.388859	0.218783	1.77737	0.0755075	0.343265
gene-CAALFM_C702300WA	1044.71	0.377856	0.212685	1.7766	0.0756347	0.343265
gene-CAALFM_CR09460CA	3106.27	0.345894	0.194674	1.77678	0.0756039	0.343265
gene-CAALFM_CR05020WA	291.082	0.502969	0.283253	1.77569	0.0757839	0.343419
gene-CAALFM_CR07480WA	5898.95	-0.349313	0.196705	-1.77582	0.075762	0.343419
gene-CAALFM_C402360WA	13537.6	-0.202404	0.114014	-1.77525	0.0758567	0.343488
gene-CAALFM_C201340WA	3749.49	0.21661	0.122126	1.77366	0.0761201	0.344158
gene-CAALFM_C604110WA	2173.14	0.343412	0.193602	1.77381	0.0760947	0.344158
gene-CAALFM_C107970CA	3104.08	0.257197	0.145068	1.77294	0.0762387	0.344432
gene-CAALFM_CR00100CA	8063.72	0.320762	0.180974	1.77242	0.0763251	0.344562
gene-CAALFM_C209830CA	1334.79	-0.364493	0.20571	-1.77188	0.076415	0.344706
gene-CAALFM_C107050CA	865.917	0.311852	0.176079	1.77109	0.0765459	0.344775
gene-CAALFM_CR09990WA	2018.89	0.219434	0.123891	1.77118	0.0765301	0.344775
gene-CAALFM_C102220CA	3598.41	-0.384522	0.217427	-1.76851	0.0769763	0.344895
gene-CAALFM_C103020CA	30433.7	0.226095	0.127854	1.76839	0.076996	0.344895
gene-CAALFM_C107170CA	521.857	0.32397	0.183115	1.76921	0.0768584	0.344895
gene-CAALFM_C108680CA	1194.76	-0.294419	0.166583	-1.7674	0.0771611	0.344895
gene-CAALFM_C114040WA	3418.11	-0.191774	0.108555	-1.7666	0.0772951	0.344895
gene-CAALFM_C307070CA	1546.43	-0.444638	0.251717	-1.76642	0.0773251	0.344895
gene-CAALFM_C405590WA	6159.95	0.355093	0.200625	1.76993	0.0767382	0.344895
gene-CAALFM_C603040CA	799.974	-0.311648	0.176379	-1.76693	0.0772404	0.344895
gene-CAALFM_C703170WA	1229.03	-0.264132	0.149468	-1.76714	0.077204	0.344895
gene-CAALFM_CR06830CA	323.948	0.38248	0.216452	1.76704	0.077221	0.344895
gene-CAALFM_CR06940WA	702.973	0.338138	0.191335	1.76726	0.0771851	0.344895
gene-CAALFM_CR08410WA	1610.24	0.372781	0.210698	1.76927	0.0768489	0.344895
gene-CAALFM_CR10620CA	2610.11	-0.417574	0.235862	-1.77042	0.0766576	0.344895
gene-CAALFM_C102510WA	221.464	-0.330447	0.187125	-1.76592	0.0774101	0.345016
gene-CAALFM_C206700WA	914.808	-0.340204	0.192742	-1.76507	0.0775512	0.345129
gene-CAALFM_C402300WA	2539.66	0.451093	0.255523	1.76537	0.0775009	0.345129
gene-CAALFM_C107880CA	7528.85	-0.470138	0.266714	-1.7627	0.0779503	0.345475
gene-CAALFM_C205440WA	2719.06	0.522557	0.296504	1.7624	0.0780025	0.345475
gene-CAALFM_C304300CA	1370.37	-0.292086	0.165591	-1.7639	0.0777494	0.345475
gene-CAALFM_C502440CA	216.036	-0.323391	0.183422	-1.7631	0.0778842	0.345475
gene-CAALFM_C701740CA	728.052	-0.247768	0.14052	-1.76322	0.0778628	0.345475
gene-CAALFM_CR00760CA	1343.12	0.280225	0.158849	1.7641	0.077716	0.345475
gene-CAALFM_CR04770CA	617.22	-0.317092	0.179941	-1.7622	0.0780349	0.345475
gene-CAALFM_C601170WA	609.37	-0.68886	0.391224	-1.76078	0.0782751	0.346282
gene-CAALFM_C200280CA	817.952	0.277738	0.157825	1.75978	0.0784454	0.346396
gene-CAALFM_C209240CA	770.921	0.260028	0.147788	1.75947	0.0784975	0.346396
gene-CAALFM_C210420WA	229.48	-0.290464	0.165011	-1.76027	0.0783624	0.346396
gene-CAALFM_C600390WA	1555.96	0.275448	0.15657	1.75926	0.0785334	0.346396
gene-CAALFM_CR05530CA	1682.1	0.367159	0.208754	1.75881	0.0786094	0.346474
gene-CAALFM_CR02580WA	1776.37	0.339215	0.192907	1.75844	0.0786721	0.346494
gene-CAALFM_C111680CA	205.02	0.421686	0.240095	1.75633	0.0790316	0.347771
gene-CAALFM_C304380CA	1859.41	-0.437324	0.249038	-1.75606	0.0790786	0.347771
gene-CAALFM_C109180WA	361.6	0.382498	0.218042	1.75425	0.0793884	0.348876
gene-CAALFM_C104190CA	846.407	-0.243693	0.139022	-1.75291	0.0796181	0.348916
gene-CAALFM_C105200CA	1362.04	-0.249229	0.142112	-1.75375	0.0794727	0.348916
gene-CAALFM_C200250WA	43341.2	0.661621	0.377446	1.75289	0.0796208	0.348916
gene-CAALFM_C200520WA	2770.66	-0.172094	0.098181	-1.75283	0.0796318	0.348916
gene-CAALFM_C402990CA	8873.72	-0.229063	0.130752	-1.75188	0.0797939	0.349369
gene-CAALFM_CR08720WA	226.349	0.410804	0.234566	1.75134	0.0798877	0.349523
gene-CAALFM_C502000CA	7219.56	0.461744	0.263779	1.7505	0.0800326	0.3499
gene-CAALFM_C112690CA	89.7407	-0.498464	0.285001	-1.74899	0.0802926	0.350534
gene-CAALFM_C112790CA	428.835	-0.525644	0.301176	-1.7453	0.0809321	0.350534
gene-CAALFM_C114100WA	1661.9	-0.234367	0.134106	-1.74763	0.0805278	0.350534
gene-CAALFM_C114630CA	423.398	0.493831	0.283011	1.74491	0.0809997	0.350534
gene-CAALFM_C205510CA	252.474	-0.359574	0.205981	-1.74567	0.0808691	0.350534
gene-CAALFM_C402640CA	854.35	-0.482587	0.276569	-1.74491	0.0810012	0.350534
gene-CAALFM_C404310WA	4977.72	0.289749	0.165836	1.7472	0.080602	0.350534
gene-CAALFM_C502080CA	1843.13	0.37283	0.213621	1.74529	0.0809347	0.350534
gene-CAALFM_C503330CA	1933.86	0.31188	0.178733	1.74495	0.0809944	0.350534
gene-CAALFM_C601870CA	1153.67	0.270994	0.155038	1.74792	0.0804785	0.350534
gene-CAALFM_C602790CA	1201.64	0.480165	0.274679	1.74809	0.0804479	0.350534
gene-CAALFM_C701440WA	271.472	-0.560304	0.321027	-1.74535	0.0809239	0.350534
gene-CAALFM_CR01950WA	1573.57	-0.452015	0.258834	-1.74635	0.0807501	0.350534
gene-CAALFM_CR04300WA	6002.43	-0.368496	0.210928	-1.74702	0.0806332	0.350534
gene-CAALFM_C205230CA	1304.25	-0.542876	0.311181	-1.74457	0.0810603	0.350536
gene-CAALFM_C208460CA	161.963	-0.374878	0.215051	-1.7432	0.0812979	0.351308
gene-CAALFM_C102340CA	41.1812	0.567013	0.325696	1.74093	0.0816961	0.352773
gene-CAALFM_C504940WA	212.18	-0.3641	0.209184	-1.74058	0.0817579	0.352784
gene-CAALFM_C206970WA	20.964	-1.14746	0.659729	-1.73928	0.0819847	0.353507
gene-CAALFM_C106690WA	694.756	0.539124	0.310199	1.73799	0.0822121	0.35372
gene-CAALFM_C107640CA	346.256	0.340347	0.195778	1.73843	0.082135	0.35372
gene-CAALFM_CR07170WA	770.094	0.562298	0.323533	1.73799	0.0822122	0.35372
gene-CAALFM_C109350WA	1996.31	-0.299552	0.172525	-1.73628	0.0825137	0.353762
gene-CAALFM_C402100CA	802.378	0.701959	0.404264	1.73639	0.0824956	0.353762
gene-CAALFM_C406420WA	1387	-0.447329	0.257448	-1.73755	0.0822896	0.353762
gene-CAALFM_C601810WA	42.0621	-0.579577	0.333809	-1.73626	0.0825187	0.353762
gene-CAALFM_CR05690WA	392.782	0.522857	0.301094	1.73652	0.0824712	0.353762
gene-CAALFM_C204880CA	1110.84	0.525739	0.30291	1.73563	0.0826301	0.353985
gene-CAALFM_C501430CA	728.016	-0.344128	0.198415	-1.73438	0.0828499	0.354417
gene-CAALFM_C502010CA	1307.98	0.194197	0.111963	1.73448	0.0828328	0.354417
gene-CAALFM_C111530CA	243.706	-0.40435	0.233299	-1.73318	0.0830632	0.354596
gene-CAALFM_C200600CA	2130.42	0.335689	0.193625	1.73371	0.08297	0.354596
gene-CAALFM_C700040CA	1334.14	-0.344473	0.198756	-1.73314	0.0830704	0.354596
gene-CAALFM_CR06070WA	4501.19	-0.266256	0.153716	-1.73213	0.0832502	0.355109
gene-CAALFM_CR04890WA	285.132	0.37209	0.214919	1.7313	0.0833979	0.355485
gene-CAALFM_C111670WA	14475.3	0.421756	0.2437	1.73063	0.0835176	0.355741
gene-CAALFM_C103380WA	31723.9	0.421204	0.243432	1.73027	0.0835814	0.355758
gene-CAALFM_C205150WA	1142.41	0.422542	0.244465	1.72843	0.0839104	0.356904
gene-CAALFM_C100310WA	3986.66	0.465666	0.269806	1.72593	0.0843604	0.357796
gene-CAALFM_C207070WA	9030.22	-0.293225	0.169804	-1.72684	0.0841966	0.357796
gene-CAALFM_CR06480CA	227.375	-0.71209	0.412526	-1.72617	0.0843167	0.357796
gene-CAALFM_CR09730CA	861.409	-0.561918	0.32546	-1.72653	0.0842513	0.357796
gene-CAALFM_C110070CA	1252.31	-0.29268	0.169615	-1.72556	0.0844275	0.357826
gene-CAALFM_C403810WA	811.14	0.29901	0.173381	1.72458	0.0846025	0.358059
gene-CAALFM_C406580WA	638.559	0.596654	0.34594	1.72473	0.0845756	0.358059
gene-CAALFM_C209260CA	4077.36	-0.242605	0.140775	-1.72335	0.0848244	0.358234
gene-CAALFM_C302160CA	1205.04	0.223454	0.129645	1.72359	0.0847826	0.358234
gene-CAALFM_C306590WA	15868.7	-0.174991	0.101518	-1.72374	0.0847555	0.358234
gene-CAALFM_C102050CA	4611.45	-0.306331	0.177893	-1.722	0.0850697	0.358762
gene-CAALFM_C306640WA	95.5591	-0.444506	0.258104	-1.72219	0.0850342	0.358762
gene-CAALFM_C200200WA	812.474	0.336057	0.195407	1.71978	0.085473	0.359701
gene-CAALFM_C202150CA	1673.12	0.246954	0.143644	1.7192	0.0855772	0.359701
gene-CAALFM_C207160WA	3916.73	-0.407786	0.237253	-1.71878	0.0856546	0.359701
gene-CAALFM_C302450WA	1272.9	-0.245937	0.143087	-1.71879	0.0856532	0.359701
gene-CAALFM_C504870WA	2107.39	-0.252876	0.147103	-1.71904	0.0856074	0.359701
gene-CAALFM_C602720CA	1538.47	0.292664	0.17018	1.71974	0.0854806	0.359701
gene-CAALFM_C101870CA	10818.8	-0.304725	0.177341	-1.7183	0.0857418	0.359814
gene-CAALFM_C304940WA	2741.8	0.440889	0.256664	1.71777	0.0858387	0.359862
gene-CAALFM_C603280WA	47.3459	0.713888	0.415797	1.71691	0.085995	0.359862
gene-CAALFM_C700390WA	7944.84	0.275728	0.160556	1.71733	0.0859194	0.359862
gene-CAALFM_C702380CA	35734.3	-0.218641	0.127341	-1.71697	0.0859845	0.359862
gene-CAALFM_C104180WA	5739.16	0.842883	0.49117	1.71607	0.086149	0.360001
gene-CAALFM_C205840WA	392.342	-0.65281	0.380376	-1.71622	0.0861213	0.360001
gene-CAALFM_CR03940WA	633.614	-0.494536	0.288279	-1.71548	0.0862581	0.360205
gene-CAALFM_C114210CA	7297.75	0.404532	0.235885	1.71496	0.0863534	0.360253
gene-CAALFM_C500680WA	733.283	-0.381984	0.222763	-1.71475	0.0863906	0.360253
gene-CAALFM_C400410WA	1589.31	-0.247384	0.144307	-1.71429	0.0864753	0.360354
gene-CAALFM_C305020WA	661.579	0.330546	0.19296	1.71303	0.0867076	0.360612
gene-CAALFM_C306740WA	1094.69	0.295028	0.172232	1.71297	0.0867188	0.360612
gene-CAALFM_C400300CA	1319.39	0.316052	0.184485	1.71316	0.086684	0.360612
gene-CAALFM_C206440CA	235.912	-0.691591	0.404001	-1.71185	0.086924	0.360906
gene-CAALFM_C306290WA	2879.49	0.382751	0.223622	1.7116	0.0869711	0.360906
gene-CAALFM_CR09110CA	1441.32	-0.426896	0.249375	-1.71187	0.0869209	0.360906
gene-CAALFM_C307860CA	965.562	0.27811	0.162521	1.71122	0.0870398	0.360939
gene-CAALFM_C112580WA	2333.68	0.464672	0.2719	1.70898	0.0874541	0.361137
gene-CAALFM_C209720WA	8574.8	0.210774	0.123356	1.70867	0.0875116	0.361137
gene-CAALFM_C210270WA	1312.65	-0.462604	0.270463	-1.71042	0.0871891	0.361137
gene-CAALFM_C303290CA	302.121	0.236001	0.13804	1.70966	0.0873293	0.361137
gene-CAALFM_C307920WA	2234.01	0.318295	0.186204	1.70939	0.0873788	0.361137
gene-CAALFM_CR00400CA	1781.11	0.297248	0.173934	1.70897	0.0874557	0.361137
gene-CAALFM_CR05460WA	1134.65	-0.220601	0.129068	-1.70919	0.0874164	0.361137
gene-CAALFM_C107260CA	947.943	0.415354	0.243229	1.70767	0.0876982	0.3616
gene-CAALFM_C204080WA	3443.35	-0.496184	0.290661	-1.70709	0.0878058	0.3616
gene-CAALFM_C306870WA	547938	0.398938	0.233665	1.70731	0.0877643	0.3616
gene-CAALFM_C110260CA	420.374	-0.534337	0.313211	-1.706	0.0880084	0.361881
gene-CAALFM_C305350CA	246.363	-0.566946	0.332294	-1.70616	0.0879787	0.361881
gene-CAALFM_C703420CA	2336.23	-0.226177	0.132597	-1.70574	0.0880564	0.361881
gene-CAALFM_C203320WA	2643.05	0.305115	0.178926	1.70526	0.0881461	0.362001
gene-CAALFM_C209930WA	667.855	-0.352878	0.207018	-1.70457	0.0882742	0.362277
gene-CAALFM_C304500CA	34832.4	0.234426	0.137562	1.70414	0.0883544	0.362356
gene-CAALFM_C103310WA	2198.51	0.361771	0.212357	1.70359	0.088457	0.362528
gene-CAALFM_C111950WA	282.051	0.571887	0.336194	1.70106	0.0889316	0.364074
gene-CAALFM_C304180WA	871.87	-0.273314	0.160685	-1.70093	0.0889564	0.364074
gene-CAALFM_C500710WA	90.4738	0.434372	0.255474	1.70026	0.0890819	0.364337
gene-CAALFM_C104480CA	4746.46	0.492464	0.28979	1.69938	0.0892473	0.364533
gene-CAALFM_C305060WA	199.27	0.410609	0.241626	1.69936	0.0892522	0.364533
gene-CAALFM_C104290CA	31131.2	-0.153224	0.0903376	-1.69613	0.0898608	0.364623
gene-CAALFM_C104650WA	65.4785	-0.816012	0.481041	-1.69635	0.0898204	0.364623
gene-CAALFM_C107770WA	126.021	-0.454009	0.26761	-1.69653	0.0897849	0.364623
gene-CAALFM_C108380WA	83954.5	0.176981	0.104396	1.69529	0.0900208	0.364623
gene-CAALFM_C201130WA	2110.25	0.310618	0.182943	1.69789	0.0895277	0.364623
gene-CAALFM_C205820WA	940.948	0.38163	0.225116	1.69526	0.0900262	0.364623
gene-CAALFM_C207600CA	7541.66	-0.211787	0.12498	-1.69456	0.0901585	0.364623
gene-CAALFM_C210220CA	1046.49	-0.194645	0.114828	-1.6951	0.0900571	0.364623
gene-CAALFM_C305680WA	590.368	-0.284235	0.167587	-1.69604	0.0898783	0.364623
gene-CAALFM_C402590CA	536.645	-0.278284	0.164141	-1.6954	0.0900002	0.364623
gene-CAALFM_C502910CA	1129.01	-0.315197	0.186016	-1.69446	0.0901775	0.364623
gene-CAALFM_C503970WA	282.915	-0.562047	0.331711	-1.69439	0.090192	0.364623
gene-CAALFM_C700830CA	2391.19	0.217787	0.128421	1.69588	0.0899082	0.364623
gene-CAALFM_C703910WA	91.4329	-0.515266	0.303841	-1.69584	0.0899162	0.364623
gene-CAALFM_CR03470WA	1917.25	-0.412427	0.243107	-1.69649	0.0897935	0.364623
gene-CAALFM_C111800CA	318.505	-0.31374	0.185203	-1.69404	0.0902583	0.364644
gene-CAALFM_C200150WA	1090.23	0.433348	0.255877	1.69358	0.0903459	0.36475
gene-CAALFM_C209230CA	3793.83	0.245206	0.144872	1.69257	0.0905371	0.364892
gene-CAALFM_C307850WA	1962.11	0.461977	0.272967	1.69243	0.0905647	0.364892
gene-CAALFM_CR01480WA	1788.11	-0.404821	0.239172	-1.69259	0.0905335	0.364892
gene-CAALFM_C106480CA	1173.05	-0.28427	0.16811	-1.69098	0.0908415	0.365513
gene-CAALFM_C501250WA	1365.06	-0.223067	0.131906	-1.69111	0.0908153	0.365513
gene-CAALFM_C402720CA	1306.21	0.589716	0.348968	1.68989	0.0910494	0.366102
gene-CAALFM_C102770WA	1409.49	-0.281386	0.166616	-1.68883	0.0912517	0.366657
gene-CAALFM_C404330CA	3451.97	-0.175519	0.103968	-1.6882	0.091372	0.366657
gene-CAALFM_CR07950WA	1132.25	-0.562564	0.333207	-1.68833	0.0913475	0.366657
gene-CAALFM_C402770CA	331.943	-0.431478	0.255676	-1.68759	0.091489	0.36688
gene-CAALFM_C204210WA	669.616	0.264624	0.156901	1.68656	0.0916871	0.367015
gene-CAALFM_C402520CA	668.311	0.298814	0.177185	1.68646	0.0917075	0.367015
gene-CAALFM_C403930CA	523.683	-0.21805	0.129271	-1.68677	0.0916469	0.367015
gene-CAALFM_C701800CA	51751.6	0.649951	0.385728	1.685	0.0919888	0.367894
gene-CAALFM_CR01230CA	567.216	0.356495	0.211635	1.68448	0.0920886	0.36796
gene-CAALFM_CR05670CA	9791.42	0.561917	0.333626	1.68427	0.092129	0.36796
gene-CAALFM_C407210WA	960.579	0.662319	0.393317	1.68393	0.0921947	0.367976
gene-CAALFM_C405900CA	999.783	0.78385	0.465701	1.68316	0.0923435	0.368215
gene-CAALFM_CR00460CA	545.096	-0.516306	0.30678	-1.68298	0.092378	0.368215
gene-CAALFM_C600830CA	677.29	0.405345	0.24092	1.68249	0.0924742	0.368351
gene-CAALFM_C112820CA	654.232	-0.536993	0.319544	-1.6805	0.092861	0.368694
gene-CAALFM_C208240WA	3847.07	0.251541	0.149743	1.67981	0.0929938	0.368694
gene-CAALFM_C303370CA	848.89	-0.391057	0.232886	-1.67918	0.093117	0.368694
gene-CAALFM_C304920CA	4453.12	0.495359	0.294713	1.68082	0.0927984	0.368694
gene-CAALFM_C406100WA	1566.67	0.279093	0.166039	1.68089	0.0927852	0.368694
gene-CAALFM_CR02190CA	1191.37	0.250182	0.14897	1.67941	0.0930727	0.368694
gene-CAALFM_CR02790CA	158.197	-0.498875	0.297031	-1.67954	0.0930468	0.368694
gene-CAALFM_CR06840WA	969.542	0.176991	0.105376	1.67962	0.0930309	0.368694
gene-CAALFM_CR10260WA	337.367	-0.582676	0.346546	-1.68138	0.0926883	0.368694
gene-CAALFM_C112070CA	493.758	0.325501	0.1941	1.67697	0.0935476	0.369172
gene-CAALFM_C209010WA	3277.28	0.348956	0.208047	1.67729	0.093485	0.369172
gene-CAALFM_C402630CA	875.225	0.368591	0.219705	1.67767	0.0934122	0.369172
gene-CAALFM_C602330WA	2058.41	0.389758	0.232392	1.67716	0.0935115	0.369172
gene-CAALFM_C602640CA	1028.82	-0.202705	0.120867	-1.67708	0.0935262	0.369172
gene-CAALFM_C205080CA	399.725	-0.488642	0.291462	-1.67652	0.0936367	0.369185
gene-CAALFM_C406890WA	1269.16	-0.167551	0.0999525	-1.67631	0.0936772	0.369185
gene-CAALFM_C502570WA	247.016	0.391812	0.233777	1.67601	0.0937367	0.369185
gene-CAALFM_C113980CA	745.932	0.292269	0.174483	1.67505	0.0939241	0.369264
gene-CAALFM_CR09700WA	1141.24	-0.355562	0.212246	-1.67524	0.0938876	0.369264
gene-CAALFM_CR09740WA	934.353	-0.545094	0.325437	-1.67496	0.0939426	0.369264
gene-CAALFM_C103710CA	564.951	0.233968	0.13972	1.67454	0.0940237	0.369339
gene-CAALFM_C302480CA	28269.1	-0.254991	0.152379	-1.6734	0.0942477	0.369803
gene-CAALFM_C306690CA	722.21	-0.302167	0.180592	-1.6732	0.0942872	0.369803
gene-CAALFM_C602500CA	2001.22	0.442798	0.264674	1.673	0.094328	0.369803
gene-CAALFM_CR05210WA	320.932	0.490281	0.293386	1.67111	0.0946994	0.371015
gene-CAALFM_C303900CA	7500.52	0.812869	0.48667	1.67027	0.0948666	0.371033
gene-CAALFM_C604330WA	371.124	-0.530643	0.31773	-1.67011	0.0948985	0.371033
gene-CAALFM_C701360CA	82.7696	-0.441182	0.264174	-1.67004	0.0949111	0.371033
gene-CAALFM_C702290WA	175.938	0.510436	0.305682	1.66983	0.0949531	0.371033
gene-CAALFM_C109570WA	1394.1	-0.392133	0.23492	-1.66922	0.0950741	0.371263
gene-CAALFM_C200870WA	1020.33	-0.276424	0.165716	-1.66806	0.0953042	0.371507
gene-CAALFM_C202610CA	203.976	0.449402	0.269462	1.66778	0.0953594	0.371507
gene-CAALFM_C202690WA	943.252	-0.349564	0.209654	-1.66733	0.0954484	0.371507
gene-CAALFM_C504810WA	43326.3	0.463973	0.278247	1.66749	0.0954173	0.371507
gene-CAALFM_CR01380WA	880.429	0.23582	0.141364	1.66818	0.0952808	0.371507
gene-CAALFM_C210440CA	1726.08	0.336478	0.201846	1.667	0.0955139	0.371519
gene-CAALFM_C108610CA	32104.2	0.383422	0.230066	1.66657	0.0955994	0.371609
gene-CAALFM_C200930CA	1814.77	0.355565	0.213443	1.66586	0.0957419	0.37192
gene-CAALFM_C208760CA	11480	0.153657	0.0922574	1.66552	0.095809	0.371939
gene-CAALFM_C402880CA	843.476	-0.239494	0.143868	-1.66467	0.0959779	0.372145
gene-CAALFM_C502360CA	53.7952	0.790335	0.474782	1.66463	0.095987	0.372145
gene-CAALFM_C104850CA	379.229	-0.418411	0.251522	-1.66352	0.0962091	0.372763
gene-CAALFM_C208120WA	3839.44	0.50103	0.301309	1.66284	0.0963435	0.37289
gene-CAALFM_C209110CA	51.7853	-0.942081	0.566682	-1.66245	0.0964227	0.37289
gene-CAALFM_CR06320CA	471.205	0.240687	0.144781	1.66242	0.0964296	0.37289
gene-CAALFM_C209710CA	4432.74	0.791939	0.476518	1.66193	0.0965267	0.373024
gene-CAALFM_C603250WA	2981.57	-0.397693	0.23941	-1.66114	0.0966849	0.373275
gene-CAALFM_CR04350CA	963.066	0.486217	0.292728	1.66098	0.0967171	0.373275
gene-CAALFM_C204930CA	1531.8	0.285901	0.172224	1.66005	0.0969035	0.373537
gene-CAALFM_C602620CA	185.347	-0.462145	0.278397	-1.66002	0.0969103	0.373537
gene-CAALFM_C100560WA	584.315	-0.382495	0.230751	-1.65761	0.0973963	0.373718
gene-CAALFM_C110580CA	289.918	-0.647768	0.390565	-1.65854	0.0972082	0.373718
gene-CAALFM_C302880WA	42.4555	0.831996	0.501558	1.65882	0.0971513	0.373718
gene-CAALFM_C405340WA	447.726	0.330155	0.199105	1.65819	0.0972787	0.373718
gene-CAALFM_C504680WA	3833.56	-0.195187	0.117742	-1.65775	0.0973672	0.373718
gene-CAALFM_C601860CA	1343.59	-0.304084	0.183428	-1.65778	0.0973614	0.373718
gene-CAALFM_CR04410WA	146.627	-0.359461	0.216811	-1.65794	0.0973289	0.373718
gene-CAALFM_C101540WA	3253.74	0.397189	0.239992	1.65501	0.0979216	0.374107
gene-CAALFM_C103630WA	948.098	0.341617	0.206382	1.65527	0.09787	0.374107
gene-CAALFM_C303650WA	1746.8	-0.492927	0.297654	-1.65604	0.097714	0.374107
gene-CAALFM_C306440WA	7070.93	0.213109	0.128762	1.65507	0.0979109	0.374107
gene-CAALFM_C400580WA	833.496	0.260517	0.157399	1.65513	0.0978972	0.374107
gene-CAALFM_C403300CA	660.343	-0.438108	0.264777	-1.65463	0.0979998	0.374107
gene-CAALFM_C502660CA	3281.92	-0.299636	0.181085	-1.65467	0.0979909	0.374107
gene-CAALFM_C703610CA	1526.38	0.246627	0.148934	1.65595	0.0977321	0.374107
gene-CAALFM_C210660WA	2296.77	0.431771	0.261026	1.65413	0.098101	0.374253
gene-CAALFM_CR03820CA	468.218	0.340142	0.205858	1.65231	0.0984708	0.375424
gene-CAALFM_C501920CA	972.26	0.302918	0.1834	1.65167	0.0986008	0.375679
gene-CAALFM_C109640WA	10317.5	0.220813	0.133771	1.65068	0.0988046	0.375735
gene-CAALFM_C405740CA	4366.93	0.229758	0.139185	1.65074	0.0987916	0.375735
gene-CAALFM_CR08130WA	1282.83	0.251962	0.152621	1.6509	0.0987584	0.375735
gene-CAALFM_C100130CA	2368.37	0.340004	0.206067	1.64997	0.0989494	0.375853
gene-CAALFM_C107990CA	830.554	0.564001	0.341903	1.64959	0.0990263	0.375853
gene-CAALFM_C208600WA	739.623	-0.348081	0.211017	-1.64954	0.0990377	0.375853
gene-CAALFM_C405540WA	725.106	-0.341474	0.207081	-1.64898	0.099151	0.375853
gene-CAALFM_CR02220CA	3024.56	0.283944	0.172173	1.64918	0.099111	0.375853
gene-CAALFM_C206730WA	7484.33	0.239855	0.145587	1.64751	0.099454	0.376522
gene-CAALFM_C503670CA	482.393	-0.299816	0.181957	-1.64773	0.0994078	0.376522
gene-CAALFM_C102040CA	3177.71	0.33723	0.204759	1.64696	0.0995662	0.376708
gene-CAALFM_CR00270CA	217.236	-0.292576	0.177736	-1.64613	0.0997368	0.377114
gene-CAALFM_C400610WA	640.814	0.263741	0.160277	1.64554	0.0998594	0.377338
gene-CAALFM_C109100WA	370.484	0.313734	0.190723	1.64497	0.0999756	0.377538
gene-CAALFM_C205340CA	1562.2	-0.469099	0.285243	-1.64456	0.100061	0.377619
gene-CAALFM_CR03040CA	2182.64	-0.184987	0.112525	-1.64397	0.100183	0.377764
gene-CAALFM_CR10230WA	2857.66	-0.167067	0.101637	-1.64376	0.100226	0.377764
gene-CAALFM_C209530WA	507.928	0.212573	0.129473	1.64183	0.100625	0.379031
gene-CAALFM_C113630WA	3777.87	-0.342103	0.208511	-1.64069	0.100862	0.379122
gene-CAALFM_C306240CA	347.785	-0.354208	0.215826	-1.64117	0.100762	0.379122
gene-CAALFM_C503160WA	1031.93	0.286775	0.174766	1.64091	0.100817	0.379122
gene-CAALFM_C601020WA	89.6161	0.538457	0.32823	1.64049	0.100904	0.379122
gene-CAALFM_C302230CA	481.152	0.35649	0.217386	1.6399	0.101027	0.379343
gene-CAALFM_C104040CA	776.837	-0.617041	0.37649	-1.63893	0.101228	0.379619
gene-CAALFM_C306810WA	800.737	0.249214	0.152052	1.63901	0.101211	0.379619
gene-CAALFM_C102200CA	468.768	0.433825	0.264827	1.63815	0.101391	0.379871
gene-CAALFM_C111280WA	666.477	0.29506	0.180446	1.63517	0.102013	0.379871
gene-CAALFM_C111410CA	22.7046	-1.21318	0.742782	-1.63329	0.102408	0.379871
gene-CAALFM_C114190CA	1196.89	0.283078	0.173271	1.63373	0.102315	0.379871
gene-CAALFM_C200400CA	3000.89	-0.41295	0.252859	-1.63312	0.102444	0.379871
gene-CAALFM_C203680WA	300.297	0.226537	0.138728	1.63296	0.102478	0.379871
gene-CAALFM_C206300WA	982.566	-0.35966	0.219702	-1.63704	0.101622	0.379871
gene-CAALFM_C206750CA	158.516	0.370555	0.226534	1.63576	0.10189	0.379871
gene-CAALFM_C207200WA	1250.61	-0.212699	0.129965	-1.63658	0.101718	0.379871
gene-CAALFM_C210840WA	1058.93	-0.220451	0.134754	-1.63594	0.101851	0.379871
gene-CAALFM_C301190CA	1314.11	-0.212555	0.130133	-1.63336	0.102393	0.379871
gene-CAALFM_C304330CA	3750.21	-0.217079	0.132698	-1.63589	0.101864	0.379871
gene-CAALFM_C401360WA	4329.89	-0.301347	0.184197	-1.63601	0.101838	0.379871
gene-CAALFM_C404530CA	1749.77	-0.285951	0.175126	-1.63282	0.102506	0.379871
gene-CAALFM_C406050WA	406.665	0.394306	0.24146	1.63301	0.102467	0.379871
gene-CAALFM_C503070WA	26315	0.218424	0.133653	1.63426	0.102204	0.379871
gene-CAALFM_C503830CA	650.421	0.18984	0.11616	1.63429	0.102197	0.379871
gene-CAALFM_CR02990CA	2299.37	0.266125	0.162609	1.6366	0.101715	0.379871
gene-CAALFM_CR04030WA	830.726	0.475099	0.290856	1.63345	0.102375	0.379871
gene-CAALFM_C100380CA	1893.91	0.216601	0.132961	1.62905	0.103302	0.380626
gene-CAALFM_C103190CA	27905.6	0.20301	0.124726	1.62764	0.103601	0.380626
gene-CAALFM_C106890CA	11958.1	0.206972	0.12712	1.62816	0.10349	0.380626
gene-CAALFM_C109110WA	420.971	0.342983	0.210541	1.62905	0.103302	0.380626
gene-CAALFM_C109830WA	3422.1	0.277112	0.170243	1.62774	0.10358	0.380626
gene-CAALFM_C113140CA	13511.2	0.430415	0.264443	1.62763	0.103604	0.380626
gene-CAALFM_C113360CA	109.279	-0.658939	0.404788	-1.62786	0.103554	0.380626
gene-CAALFM_C207580WA	358.443	0.44371	0.272273	1.62965	0.103176	0.380626
gene-CAALFM_C209900CA	2017.91	-0.400181	0.245827	-1.6279	0.103547	0.380626
gene-CAALFM_C301830CA	1198.13	-0.43353	0.265881	-1.63054	0.102988	0.380626
gene-CAALFM_C302130WA	1680.99	-0.537873	0.330446	-1.62772	0.103585	0.380626
gene-CAALFM_C401580CA	236.586	0.370964	0.227472	1.63081	0.102931	0.380626
gene-CAALFM_CR01510CA	26.9829	-0.737666	0.452767	-1.62924	0.103262	0.380626
gene-CAALFM_CR10470CA	754.284	-0.494732	0.303277	-1.63129	0.102829	0.380626
gene-CAALFM_C105440CA	1537.55	-0.302125	0.18577	-1.62633	0.103879	0.381402
gene-CAALFM_CR05900WA	548.659	-0.303075	0.186443	-1.62557	0.104042	0.381763
gene-CAALFM_CR05540CA	1353.6	0.473823	0.29162	1.6248	0.104206	0.382131
gene-CAALFM_C302790WA	31.1971	0.908899	0.559512	1.62445	0.10428	0.382168
gene-CAALFM_C401630CA	28.8924	0.620666	0.382168	1.62407	0.104361	0.382231
gene-CAALFM_C303810WA	420.297	-0.247691	0.152563	-1.62354	0.104474	0.382409
gene-CAALFM_C204130WA	1283.38	0.1987	0.122465	1.62251	0.104694	0.38251
gene-CAALFM_C205740WA	984.672	0.292671	0.180371	1.6226	0.104674	0.38251
gene-CAALFM_CR05620CA	712.595	-0.379375	0.233739	-1.62307	0.104573	0.38251
gene-CAALFM_C404140WA	842.433	-0.398248	0.245555	-1.62183	0.104839	0.382805
gene-CAALFM_C108790WA	3283.97	0.543613	0.335253	1.6215	0.10491	0.382828
gene-CAALFM_C304460WA	1931.53	0.253502	0.156396	1.62089	0.10504	0.382959
gene-CAALFM_C603600CA	12.2752	-1.33172	0.821677	-1.62074	0.105074	0.382959
gene-CAALFM_CR01280CA	919.848	-0.301984	0.186374	-1.62031	0.105165	0.383055
gene-CAALFM_C209820WA	3214.84	-0.173033	0.106947	-1.61793	0.105679	0.383753
gene-CAALFM_C210610WA	1796.1	0.417386	0.257906	1.61837	0.105584	0.383753
gene-CAALFM_C400030CA	1687.49	0.274477	0.169525	1.6191	0.105427	0.383753
gene-CAALFM_C402700WA	408.521	-0.248656	0.153676	-1.61805	0.105652	0.383753
gene-CAALFM_C700850WA	891.622	-0.509609	0.314906	-1.61829	0.1056	0.383753
gene-CAALFM_C110650WA	248.87	-0.513849	0.317797	-1.61691	0.105897	0.384313
gene-CAALFM_C208950WA	907.59	0.564696	0.349383	1.61627	0.106037	0.384479
gene-CAALFM_C210690WA	28026.1	0.379401	0.234796	1.61587	0.106121	0.384479
gene-CAALFM_C600320CA	524.285	-0.265664	0.164416	-1.6158	0.106137	0.384479
gene-CAALFM_C205960CA	74.768	-0.543716	0.336579	-1.61542	0.10622	0.384549
gene-CAALFM_C100530CA	1476.63	0.295636	0.183112	1.61451	0.106417	0.385026
gene-CAALFM_C201560WA	3230.38	0.392442	0.243338	1.61275	0.106799	0.385474
gene-CAALFM_C208170WA	168.182	0.336991	0.208938	1.61287	0.106772	0.385474
gene-CAALFM_C403720CA	1000.04	-0.538521	0.333794	-1.61333	0.106673	0.385474
gene-CAALFM_C504370CA	80.9631	1.08327	0.671396	1.61346	0.106644	0.385474
gene-CAALFM_C113730CA	230.078	-0.69876	0.434141	-1.60953	0.107502	0.387774
gene-CAALFM_C604310WA	1379.66	0.288416	0.179369	1.60795	0.107847	0.388784
gene-CAALFM_C104540CA	1675.56	0.200929	0.125099	1.60617	0.108237	0.389955
gene-CAALFM_C100880WA	110.159	0.584796	0.364185	1.60577	0.108325	0.390035
gene-CAALFM_C102020WA	297.999	0.266141	0.16667	1.59681	0.110308	0.390202
gene-CAALFM_C102860CA	2801.27	-0.181369	0.113505	-1.5979	0.110065	0.390202
gene-CAALFM_C106350WA	776.727	0.331116	0.207291	1.59735	0.110188	0.390202
gene-CAALFM_C106650WA	1754.61	0.384758	0.240852	1.59749	0.110157	0.390202
gene-CAALFM_C107220WA	933.212	0.543483	0.338764	1.60431	0.108645	0.390202
gene-CAALFM_C108510WA	499.026	-0.239092	0.149298	-1.60144	0.10928	0.390202
gene-CAALFM_C109480WA	263.106	-0.411045	0.25702	-1.59927	0.10976	0.390202
gene-CAALFM_C112310CA	638.875	-0.521256	0.325765	-1.6001	0.109576	0.390202
gene-CAALFM_C112680WA	2023.57	-0.452109	0.281964	-1.60343	0.108841	0.390202
gene-CAALFM_C114520WA	8931.27	0.205385	0.128353	1.60015	0.109565	0.390202
gene-CAALFM_C201570WA	142.96	-0.443751	0.276978	-1.60212	0.10913	0.390202
gene-CAALFM_C205070WA	150.9	-0.529022	0.331283	-1.59689	0.110291	0.390202
gene-CAALFM_C205160CA	2259.71	-0.513439	0.320021	-1.60439	0.108628	0.390202
gene-CAALFM_C205380WA	921.129	0.319668	0.200391	1.59522	0.110663	0.390202
gene-CAALFM_C208000CA	3960.08	-0.464887	0.291208	-1.59641	0.110397	0.390202
gene-CAALFM_C209160WA	364.765	-0.324411	0.202159	-1.60473	0.108552	0.390202
gene-CAALFM_C210350CA	5964.47	0.394254	0.246982	1.59629	0.110424	0.390202
gene-CAALFM_C302460CA	336.003	0.264623	0.164854	1.6052	0.108451	0.390202
gene-CAALFM_C402750WA	74.3654	-0.877387	0.548837	-1.59863	0.109903	0.390202
gene-CAALFM_C501390CA	227.419	-0.394463	0.247179	-1.59586	0.11052	0.390202
gene-CAALFM_C501690CA	3062.78	-0.204729	0.128111	-1.59806	0.110029	0.390202
gene-CAALFM_C502200WA	134.316	0.374561	0.23454	1.59701	0.110264	0.390202
gene-CAALFM_C502240WA	217.626	0.320803	0.200226	1.60221	0.10911	0.390202
gene-CAALFM_C504260WA	436.744	-0.254484	0.15939	-1.59661	0.110353	0.390202
gene-CAALFM_C601360WA	1843.87	0.364207	0.227902	1.59809	0.110024	0.390202
gene-CAALFM_C601400WA	200.918	0.747488	0.468519	1.59543	0.110617	0.390202
gene-CAALFM_C703850WA	521.734	-0.622849	0.389707	-1.59825	0.109987	0.390202
gene-CAALFM_CR01490CA	3096.5	-0.162264	0.101335	-1.60126	0.109319	0.390202
gene-CAALFM_CR03290CA	70.9056	0.44492	0.278858	1.59551	0.110599	0.390202
gene-CAALFM_CR04640WA	209.683	-0.430517	0.269102	-1.59983	0.109637	0.390202
gene-CAALFM_CR06020WA	431.391	-0.435222	0.272676	-1.59611	0.110463	0.390202
gene-CAALFM_CR06650CA	824.304	0.190119	0.118531	1.60396	0.108722	0.390202
gene-CAALFM_CR07250CA	925.662	0.226308	0.14177	1.5963	0.110422	0.390202
gene-CAALFM_CR08030CA	4519.46	0.341707	0.213206	1.60271	0.108999	0.390202
gene-CAALFM_CR09930WA	2060.69	0.205923	0.128918	1.59732	0.110194	0.390202
gene-CAALFM_C103640CA	357.268	-0.333473	0.209113	-1.5947	0.110778	0.390267
gene-CAALFM_C700990WA	28813.2	0.268657	0.168515	1.59426	0.110878	0.390267
gene-CAALFM_CR01010WA	109.796	-0.83271	0.522269	-1.59441	0.110845	0.390267
gene-CAALFM_C501960CA	4167.89	-0.309702	0.194329	-1.5937	0.111003	0.390476
gene-CAALFM_C602940CA	3058.56	-0.348384	0.218697	-1.593	0.11116	0.390799
gene-CAALFM_C101700WA	3547.81	0.299145	0.188143	1.58999	0.111838	0.391105
gene-CAALFM_C102750CA	2738.26	0.27554	0.173247	1.59045	0.111734	0.391105
gene-CAALFM_C207950WA	1434.16	0.332255	0.208703	1.592	0.111385	0.391105
gene-CAALFM_C300640WA	4090.91	-0.213597	0.134232	-1.59125	0.111552	0.391105
gene-CAALFM_C304630WA	673.116	0.219788	0.138208	1.59028	0.111772	0.391105
gene-CAALFM_C306650CA	1057.61	0.32642	0.205213	1.59064	0.111691	0.391105
gene-CAALFM_C403360CA	5546.43	0.308112	0.193682	1.59081	0.111652	0.391105
gene-CAALFM_CR01570WA	437.558	-0.363067	0.228258	-1.5906	0.111699	0.391105
gene-CAALFM_CR04050CA	1922.75	0.213343	0.134176	1.59003	0.111829	0.391105
gene-CAALFM_C113410WA	1830.87	0.149697	0.0941878	1.58935	0.111982	0.391269
gene-CAALFM_C401520CA	26363	0.228335	0.14368	1.5892	0.112016	0.391269
gene-CAALFM_C100960CA	1754.97	0.234976	0.147975	1.58795	0.112298	0.392014
gene-CAALFM_C105940WA	2292.99	0.45072	0.28394	1.58738	0.112427	0.392014
gene-CAALFM_C206850WA	349.128	-0.623293	0.392613	-1.58755	0.112388	0.392014
gene-CAALFM_C113120CA	1656.72	0.341441	0.215732	1.58271	0.113488	0.393641
gene-CAALFM_C113680CA	4687.18	0.338739	0.213989	1.58297	0.113428	0.393641
gene-CAALFM_C204600CA	23909.5	0.226486	0.1431	1.58271	0.113488	0.393641
gene-CAALFM_C206120CA	175.378	0.294014	0.185632	1.58386	0.113226	0.393641
gene-CAALFM_C504440CA	553.249	0.421353	0.265883	1.58473	0.113028	0.393641
gene-CAALFM_C701890CA	2078.73	-0.230287	0.145321	-1.58467	0.113041	0.393641
gene-CAALFM_CR01330WA	2676.15	0.157038	0.0991677	1.58356	0.113295	0.393641
gene-CAALFM_CR02420WA	598.216	-0.445807	0.281655	-1.58281	0.113464	0.393641
gene-CAALFM_CR09670CA	5815.16	-0.160813	0.101577	-1.58317	0.113383	0.393641
gene-CAALFM_CR00350WA	3343.62	0.39217	0.247945	1.58168	0.113722	0.393994
gene-CAALFM_CR10290CA	1804.55	-0.193222	0.122151	-1.58183	0.113689	0.393994
gene-CAALFM_C109450CA	1736.9	0.208732	0.132006	1.58123	0.113825	0.39403
gene-CAALFM_C113990WA	347.961	0.320637	0.202799	1.58106	0.113865	0.39403
gene-CAALFM_C110810WA	24.5675	0.66026	0.417824	1.58024	0.114053	0.394452
gene-CAALFM_C200120CA	5563.16	0.226363	0.143397	1.57857	0.114434	0.394854
gene-CAALFM_C502370CA	524.967	0.335168	0.212309	1.57868	0.114409	0.394854
gene-CAALFM_C600350WA	2014.6	0.202027	0.127936	1.57913	0.114307	0.394854
gene-CAALFM_CR07520CA	5082.88	-0.284186	0.17998	-1.57899	0.114338	0.394854
gene-CAALFM_C402710CA	2154.38	-0.24499	0.155277	-1.57776	0.114622	0.395091
gene-CAALFM_CR10570CA	1268.83	0.325815	0.206513	1.5777	0.114635	0.395091
gene-CAALFM_CR05390WA	19044	-0.256291	0.162526	-1.57692	0.114813	0.395269
gene-CAALFM_CR10690WA	166.176	-0.655681	0.415805	-1.57689	0.11482	0.395269
gene-CAALFM_C600600CA	1764.61	-0.255547	0.16214	-1.57609	0.115006	0.39568
gene-CAALFM_C101270WA	1231.9	-0.167975	0.106606	-1.57566	0.115105	0.395758
gene-CAALFM_C202720WA	5653.57	0.227877	0.144726	1.57454	0.115363	0.395758
gene-CAALFM_C209180WA	189.039	-0.287372	0.182553	-1.57418	0.115445	0.395758
gene-CAALFM_C406770WA	1202.9	0.322283	0.204757	1.57398	0.115493	0.395758
gene-CAALFM_CR02350CA	1657.66	0.285175	0.181123	1.57448	0.115377	0.395758
gene-CAALFM_CR03160WA	221.58	0.27152	0.172497	1.57406	0.115475	0.395758
gene-CAALFM_CR07690WA	469.115	0.301223	0.191286	1.57472	0.115321	0.395758
gene-CAALFM_C407050WA	4361.85	-0.253716	0.161254	-1.57339	0.115628	0.395993
gene-CAALFM_C209560CA	1396.99	0.22746	0.144693	1.57201	0.115947	0.39663
gene-CAALFM_C700550CA	3613.99	-0.271483	0.172673	-1.57223	0.115897	0.39663
gene-CAALFM_C200950CA	1011.53	-0.21466	0.136786	-1.56931	0.116575	0.397192
gene-CAALFM_C604370WA	594.507	0.390269	0.248639	1.56962	0.116503	0.397192
gene-CAALFM_C700210CA	1000.83	0.273196	0.174088	1.5693	0.116578	0.397192
gene-CAALFM_CR04760CA	1564.27	0.28786	0.183421	1.5694	0.116556	0.397192
gene-CAALFM_CR05830CA	307.79	0.401607	0.255674	1.57078	0.116234	0.397192
gene-CAALFM_CR07070CA	1485.52	0.204114	0.130042	1.5696	0.116508	0.397192
gene-CAALFM_CR10180WA	76.2377	-0.537504	0.342391	-1.56985	0.11645	0.397192
gene-CAALFM_C401990WA	141.103	-0.417719	0.2663	-1.5686	0.116741	0.39752
gene-CAALFM_C200230WA	1750.92	0.327597	0.208931	1.56797	0.116888	0.397794
gene-CAALFM_C405650WA	1151.26	-0.402042	0.256484	-1.56751	0.116995	0.39789
gene-CAALFM_C604140CA	665.742	-0.416807	0.265944	-1.56728	0.11705	0.39789
gene-CAALFM_C305470WA	1324.01	0.21617	0.137984	1.56664	0.1172	0.397945
gene-CAALFM_C504950CA	1746.44	-0.224892	0.143547	-1.56668	0.11719	0.397945
gene-CAALFM_C300530CA	424.818	0.24865	0.158796	1.56584	0.117386	0.398122
gene-CAALFM_C602550WA	114.338	0.379988	0.242673	1.56584	0.117385	0.398122
gene-CAALFM_C104420CA	2020.99	0.183594	0.117273	1.56553	0.117459	0.398146
gene-CAALFM_C602770WA	1628.79	-0.450623	0.287904	-1.56519	0.117539	0.398191
gene-CAALFM_C303660WA	1361.7	-0.278765	0.178244	-1.56395	0.11783	0.398577
gene-CAALFM_C303720WA	3558.44	-0.183718	0.117436	-1.56441	0.117722	0.398577
gene-CAALFM_C307430WA	4341.5	0.354484	0.226763	1.56323	0.117998	0.398577
gene-CAALFM_C401400WA	239.842	0.388576	0.248608	1.56301	0.11805	0.398577
gene-CAALFM_C700820WA	721.757	-0.282303	0.180597	-1.56317	0.118013	0.398577
gene-CAALFM_C702500CA	260.6	0.300625	0.192375	1.56271	0.118122	0.398577
gene-CAALFM_CR01470WA	21807.9	-0.18377	0.117589	-1.56282	0.118094	0.398577
gene-CAALFM_C102300WA	177.769	-0.355721	0.22783	-1.56134	0.118444	0.399212
gene-CAALFM_C601640WA	416.503	0.321049	0.205618	1.56138	0.118433	0.399212
gene-CAALFM_C103060CA	618.894	-0.431073	0.276266	-1.56035	0.118677	0.399545
gene-CAALFM_CR02860WA	6531.5	-0.24008	0.153835	-1.56063	0.11861	0.399545
gene-CAALFM_C604440CA	1156.59	0.29755	0.190785	1.55961	0.118853	0.399911
gene-CAALFM_C108620WA	1832.09	0.255375	0.163954	1.55761	0.119327	0.400586
gene-CAALFM_C207210CA	6607.31	-0.142456	0.0914737	-1.55734	0.119389	0.400586
gene-CAALFM_C302710WA	2447.93	-0.227877	0.146312	-1.55747	0.119358	0.400586
gene-CAALFM_C703210WA	246.642	0.285255	0.183101	1.55791	0.119255	0.400586
gene-CAALFM_CR09470WA	487.316	0.284279	0.182494	1.55774	0.119295	0.400586
gene-CAALFM_C301940CA	2214.87	-0.178444	0.114608	-1.55699	0.119473	0.400643
gene-CAALFM_C200360CA	8230.06	0.327553	0.210624	1.55515	0.119909	0.400841
gene-CAALFM_C400460CA	1513.53	0.174629	0.11222	1.55613	0.119677	0.400841
gene-CAALFM_C501720CA	690.332	0.318077	0.204599	1.55464	0.120032	0.400841
gene-CAALFM_C701760CA	1350.89	-0.275858	0.177349	-1.55545	0.119838	0.400841
gene-CAALFM_C703280CA	2834.18	0.413752	0.265939	1.55582	0.119751	0.400841
gene-CAALFM_C704310CA	2558.45	0.249052	0.160245	1.5542	0.120138	0.400841
gene-CAALFM_CR00360CA	10216.3	0.364447	0.234378	1.55495	0.119957	0.400841
gene-CAALFM_CR02300CA	3145.05	-0.224974	0.144599	-1.55585	0.119743	0.400841
gene-CAALFM_CR10640WA	344.156	-0.386014	0.248368	-1.5542	0.120136	0.400841
gene-CAALFM_C209860CA	557.605	-0.206687	0.133045	-1.55351	0.120302	0.401162
gene-CAALFM_C305580CA	469.901	-0.63309	0.407666	-1.55296	0.120432	0.401274
gene-CAALFM_C504990WA	303.909	-0.493707	0.317945	-1.5528	0.12047	0.401274
gene-CAALFM_C200290WA	551.622	0.246982	0.159087	1.5525	0.120543	0.401294
gene-CAALFM_C200760CA	5291.49	0.470425	0.303134	1.55187	0.120693	0.401569
gene-CAALFM_C400340WA	3561.08	0.168197	0.10842	1.55134	0.120821	0.40177
gene-CAALFM_C207500CA	591.525	0.334425	0.215716	1.5503	0.121069	0.402371
gene-CAALFM_C112870CA	273.755	0.300269	0.193742	1.54984	0.12118	0.402394
gene-CAALFM_C302180CA	1451.19	-0.293699	0.189607	-1.54898	0.121386	0.402394
gene-CAALFM_C501710CA	142.747	-0.77822	0.5024	-1.549	0.121381	0.402394
gene-CAALFM_C601110WA	14008.3	-0.366899	0.236882	-1.54887	0.121414	0.402394
gene-CAALFM_C604100WA	6140.33	-0.173426	0.111941	-1.54926	0.121319	0.402394
gene-CAALFM_C302960CA	1349.57	0.224456	0.144956	1.54844	0.121517	0.402456
gene-CAALFM_C700290CA	163.625	0.783431	0.506018	1.54823	0.121567	0.402456
gene-CAALFM_C305920WA	1039.73	-0.337232	0.217861	-1.54792	0.121641	0.402475
gene-CAALFM_C305120CA	1117.34	-0.220563	0.142538	-1.5474	0.121767	0.402669
gene-CAALFM_C602610CA	4005.16	-0.143771	0.0929387	-1.54694	0.121877	0.40281
gene-CAALFM_C113420CA	4919.18	0.290823	0.188157	1.54564	0.122191	0.40355
gene-CAALFM_C305960WA	371.42	0.383936	0.248429	1.54545	0.122236	0.40355
gene-CAALFM_C210130WA	112.059	0.398849	0.258221	1.5446	0.122442	0.403559
gene-CAALFM_C305000WA	4682.43	-0.157735	0.102084	-1.54516	0.122309	0.403559
gene-CAALFM_CR08590WA	1172.63	0.216642	0.140248	1.5447	0.122418	0.403559
gene-CAALFM_CR08540CA	2103.07	0.145493	0.0942264	1.54408	0.12257	0.403755
gene-CAALFM_CR02550CA	712.231	-0.283681	0.183809	-1.54335	0.122746	0.404113
gene-CAALFM_C208100WA	4798.84	0.668688	0.433756	1.54162	0.123165	0.404856
gene-CAALFM_C303730CA	4176.56	-0.24852	0.16124	-1.5413	0.123244	0.404856
gene-CAALFM_C402830CA	1125.64	-0.512081	0.33222	-1.54139	0.123221	0.404856
gene-CAALFM_CR00600CA	1275.85	0.257489	0.166981	1.54202	0.123068	0.404856
gene-CAALFM_C109670CA	621.634	-0.284899	0.18497	-1.54024	0.123501	0.405297
gene-CAALFM_C703240WA	3210.24	0.285795	0.185558	1.54019	0.123514	0.405297
gene-CAALFM_C103540CA	540.367	-0.364811	0.236929	-1.53975	0.123622	0.405427
gene-CAALFM_C101240WA	556.295	0.376067	0.244762	1.53646	0.124426	0.405816
gene-CAALFM_C104510WA	136.309	-0.456018	0.296404	-1.5385	0.123926	0.405816
gene-CAALFM_C106370CA	58.8412	-0.847464	0.551609	-1.53635	0.124452	0.405816
gene-CAALFM_C201510CA	292.964	-0.283104	0.184289	-1.5362	0.124489	0.405816
gene-CAALFM_C208200WA	1260.18	-0.222408	0.14471	-1.53693	0.124311	0.405816
gene-CAALFM_C601050WA	1934.39	0.164226	0.10684	1.53712	0.124263	0.405816
gene-CAALFM_C601380CA	839.917	0.237868	0.154785	1.53676	0.124351	0.405816
gene-CAALFM_C601470WA	198.982	0.396916	0.258177	1.53738	0.1242	0.405816
gene-CAALFM_C601790CA	924.265	0.215269	0.139932	1.53838	0.123955	0.405816
gene-CAALFM_CR03860CA	2310.36	-0.26499	0.172389	-1.53717	0.124252	0.405816
gene-CAALFM_CR10370WA	6338.82	-0.16342	0.106233	-1.53833	0.123969	0.405816
gene-CAALFM_C407190WA	2328.84	0.325115	0.211764	1.53527	0.124717	0.406335
gene-CAALFM_C105350WA	919.137	0.400219	0.261011	1.53335	0.125191	0.406384
gene-CAALFM_C109380WA	1816.01	0.318861	0.207961	1.53327	0.125209	0.406384
gene-CAALFM_C111640CA	630.524	0.317823	0.207269	1.53338	0.125182	0.406384
gene-CAALFM_C113520CA	419.005	-0.38419	0.250475	-1.53385	0.125067	0.406384
gene-CAALFM_C401660WA	1771.06	0.292339	0.190592	1.53385	0.125066	0.406384
gene-CAALFM_C700320CA	2519.59	0.229575	0.149617	1.53441	0.124928	0.406384
gene-CAALFM_CR04840CA	692.661	0.294611	0.192108	1.53357	0.125136	0.406384
gene-CAALFM_C500180WA	3486.55	0.18699	0.121996	1.53275	0.125337	0.406577
gene-CAALFM_C109540WA	379.978	-0.529521	0.345603	-1.53216	0.125482	0.406827
gene-CAALFM_C300630WA	3346.81	0.235225	0.153642	1.531	0.12577	0.407538
gene-CAALFM_C207840WA	13.6362	-1.02604	0.670463	-1.53034	0.125931	0.40784
gene-CAALFM_C103330CA	1296.17	0.18145	0.118638	1.52945	0.126152	0.408112
gene-CAALFM_C503850WA	867.636	-0.267771	0.17507	-1.52951	0.126138	0.408112
gene-CAALFM_C406660WA	94.9242	0.371241	0.242838	1.52876	0.126325	0.408226
gene-CAALFM_CR03280WA	5196.78	-0.183325	0.119907	-1.52889	0.126291	0.408226
gene-CAALFM_C104550WA	505.795	-0.187879	0.123123	-1.52594	0.127024	0.408387
gene-CAALFM_C109060CA	1449.16	-0.171217	0.112091	-1.52747	0.126643	0.408387
gene-CAALFM_C201840CA	2259.64	-0.161924	0.105986	-1.52778	0.126567	0.408387
gene-CAALFM_C400260WA	3751.05	0.276586	0.18113	1.527	0.12676	0.408387
gene-CAALFM_C407110CA	22144.7	-0.226627	0.14853	-1.5258	0.12706	0.408387
gene-CAALFM_C502510CA	848.184	-0.309453	0.202679	-1.52681	0.126809	0.408387
gene-CAALFM_C701650WA	4007.18	0.573105	0.375473	1.52636	0.126921	0.408387
gene-CAALFM_C703410CA	317.375	0.397234	0.260317	1.52596	0.127019	0.408387
gene-CAALFM_CR06870CA	60.2215	0.522473	0.342396	1.52593	0.127027	0.408387
gene-CAALFM_CR09040WA	402.012	0.390142	0.255567	1.52657	0.126867	0.408387
gene-CAALFM_CR09660WA	410.766	-0.378905	0.248467	-1.52497	0.127266	0.408828
gene-CAALFM_C205530CA	1745.91	0.214823	0.140933	1.52429	0.127436	0.408977
gene-CAALFM_C404710WA	2327.4	-0.194651	0.127704	-1.52424	0.127449	0.408977
gene-CAALFM_C304360WA	1438.01	0.336683	0.220963	1.52371	0.127582	0.408978
gene-CAALFM_C500560WA	2794.74	-0.18055	0.118495	-1.52369	0.127587	0.408978
gene-CAALFM_C203530WA	1879.61	-0.142034	0.0932525	-1.52311	0.127731	0.40922
gene-CAALFM_CR10650WA	791.731	-0.451585	0.296667	-1.5222	0.12796	0.409733
gene-CAALFM_C203220CA	3627.76	0.310778	0.204235	1.52167	0.128091	0.409933
gene-CAALFM_C112360CA	8151.88	0.382309	0.251468	1.52031	0.128433	0.410807
gene-CAALFM_C105660CA	3334.54	0.224033	0.147433	1.51956	0.128623	0.411193
gene-CAALFM_C109510WA	1102.74	-0.555579	0.365849	-1.5186	0.128862	0.411517
gene-CAALFM_C303670WA	1739.17	0.27607	0.18178	1.51871	0.128837	0.411517
gene-CAALFM_C304400CA	1851.26	0.232225	0.152948	1.51833	0.128932	0.411518
gene-CAALFM_C202960CA	872.34	-0.287017	0.18911	-1.51773	0.129083	0.41178
gene-CAALFM_C304490WA	1607.86	0.25339	0.167096	1.51643	0.129411	0.412235
gene-CAALFM_C401200CA	2120.68	-0.262382	0.17304	-1.51631	0.12944	0.412235
gene-CAALFM_C401870CA	1876.39	0.278986	0.183999	1.51624	0.12946	0.412235
gene-CAALFM_C600950CA	1140.96	-0.37997	0.250674	-1.51579	0.129571	0.412235
gene-CAALFM_C604650WA	12422.7	0.248443	0.163886	1.51595	0.129533	0.412235
gene-CAALFM_CR03220CA	377.68	0.201168	0.13274	1.51551	0.129643	0.412244
gene-CAALFM_C210260CA	2024.65	-0.143329	0.0946421	-1.51443	0.129916	0.41245
gene-CAALFM_C304590WA	6791.37	0.269051	0.177618	1.51477	0.12983	0.41245
gene-CAALFM_CR07640CA	802.622	-0.231024	0.152536	-1.51455	0.129887	0.41245
gene-CAALFM_C205460WA	115518	0.422218	0.278978	1.51344	0.130167	0.412539
gene-CAALFM_C206540CA	5074.56	-0.291842	0.19286	-1.51323	0.130221	0.412539
gene-CAALFM_C305380WA	574.055	-0.43379	0.286555	-1.51381	0.130074	0.412539
gene-CAALFM_C504920CA	3886.6	0.200494	0.132474	1.51346	0.130162	0.412539
gene-CAALFM_C103030WA	26425.3	0.263579	0.174297	1.51224	0.130473	0.41268
gene-CAALFM_C110510WA	330.589	0.258637	0.171012	1.51239	0.130435	0.41268
gene-CAALFM_C703230CA	255.245	0.366036	0.241987	1.51263	0.130374	0.41268
gene-CAALFM_C205810WA	1817.49	0.276906	0.183212	1.51139	0.130688	0.413005
gene-CAALFM_C400280WA	3483.11	-0.138511	0.0916676	-1.51102	0.130784	0.413005
gene-CAALFM_CR09940WA	28.3761	-0.594517	0.39341	-1.51119	0.13074	0.413005
gene-CAALFM_C207860WA	567.992	0.283805	0.187906	1.51036	0.130953	0.4131
gene-CAALFM_C701200CA	1100.89	-0.413047	0.273434	-1.51059	0.130893	0.4131
gene-CAALFM_C304270CA	562.438	-0.221764	0.146927	-1.50936	0.131208	0.413301
gene-CAALFM_C307100CA	794.434	0.208191	0.13794	1.50929	0.131224	0.413301
gene-CAALFM_C501470CA	324.413	0.214959	0.142411	1.50943	0.13119	0.413301
gene-CAALFM_C300130CA	4452.24	0.271424	0.179885	1.50888	0.13133	0.413416
gene-CAALFM_C100970WA	243.871	0.261707	0.174063	1.50352	0.132705	0.41472
gene-CAALFM_C108170CA	623.823	-0.223706	0.148675	-1.50467	0.132409	0.41472
gene-CAALFM_C112180CA	899.253	0.331603	0.220607	1.50314	0.132802	0.41472
gene-CAALFM_C200510WA	833.776	0.418957	0.27815	1.50623	0.132009	0.41472
gene-CAALFM_C203410WA	4043.53	0.287065	0.19099	1.50304	0.13283	0.41472
gene-CAALFM_C204200WA	682.759	0.238314	0.158264	1.5058	0.132119	0.41472
gene-CAALFM_C208860WA	5309.54	0.169876	0.112824	1.50567	0.132151	0.41472
gene-CAALFM_C209620WA	1967.68	0.199469	0.132672	1.50348	0.132716	0.41472
gene-CAALFM_C300400CA	1127.63	0.350158	0.232662	1.50501	0.132321	0.41472
gene-CAALFM_C302940CA	3745.18	-0.338875	0.224869	-1.50699	0.131814	0.41472
gene-CAALFM_C304840CA	1096.58	-0.324767	0.216128	-1.50266	0.132928	0.41472
gene-CAALFM_C404480CA	16382.6	0.147778	0.0982423	1.50422	0.132526	0.41472
gene-CAALFM_C404550CA	1735.17	-0.263024	0.174764	-1.50502	0.132318	0.41472
gene-CAALFM_C501540WA	16594.5	0.195032	0.129482	1.50625	0.132003	0.41472
gene-CAALFM_C601150WA	793.517	0.431858	0.286867	1.50543	0.132214	0.41472
gene-CAALFM_C602860WA	1843.22	-0.29063	0.19322	-1.50414	0.132545	0.41472
gene-CAALFM_C604500CA	2463.11	0.2975	0.197973	1.50274	0.132907	0.41472
gene-CAALFM_C107380CA	490.651	0.2659	0.177171	1.50081	0.133405	0.414849
gene-CAALFM_C111990WA	886.905	0.520102	0.346384	1.50152	0.133221	0.414849
gene-CAALFM_C204180CA	568.411	0.288527	0.192358	1.49994	0.133629	0.414849
gene-CAALFM_C404860WA	700.35	-0.32049	0.213726	-1.49954	0.133735	0.414849
gene-CAALFM_C405090CA	1353.79	0.30495	0.203399	1.49927	0.133804	0.414849
gene-CAALFM_C502750CA	1544	0.20645	0.137542	1.50099	0.133358	0.414849
gene-CAALFM_C504070CA	708.782	-0.247742	0.16524	-1.49929	0.133798	0.414849
gene-CAALFM_C505260WA	363.004	-0.206719	0.137765	-1.50052	0.133481	0.414849
gene-CAALFM_CR03250CA	1560.15	1.05093	0.700802	1.49961	0.133715	0.414849
gene-CAALFM_CR06120WA	948.711	-0.496312	0.33077	-1.50047	0.133492	0.414849
gene-CAALFM_CR09210WA	489.785	0.410072	0.273285	1.50053	0.133477	0.414849
gene-CAALFM_CR09810WA	66.7013	-0.599182	0.39965	-1.49927	0.133804	0.414849
gene-CAALFM_C105840WA	865.419	0.279735	0.186746	1.49794	0.134148	0.414909
gene-CAALFM_C204560WA	503.76	-0.305705	0.204115	-1.49771	0.13421	0.414909
gene-CAALFM_C206090WA	994.574	0.172113	0.114915	1.49774	0.134201	0.414909
gene-CAALFM_C307270CA	30023.5	-0.189883	0.126705	-1.49862	0.133973	0.414909
gene-CAALFM_C603020WA	694.051	0.213747	0.142769	1.49715	0.134354	0.414909
gene-CAALFM_C701830WA	315.174	-0.210342	0.140476	-1.49735	0.134302	0.414909
gene-CAALFM_CR02760CA	1783.51	0.262617	0.175369	1.49751	0.134261	0.414909
gene-CAALFM_CR03410WA	615.704	0.446893	0.298516	1.49705	0.134381	0.414909
gene-CAALFM_C603880WA	968.991	-0.198608	0.132733	-1.4963	0.134575	0.415295
gene-CAALFM_C602230WA	1305.63	-0.340904	0.22788	-1.49598	0.134658	0.415335
gene-CAALFM_C603000CA	556.429	-0.245458	0.164228	-1.49462	0.135015	0.416219
gene-CAALFM_C301760WA	6624.46	0.159158	0.106524	1.4941	0.13515	0.41642
gene-CAALFM_C100890WA	1185.33	0.29117	0.195196	1.49168	0.135783	0.41688
gene-CAALFM_C102000WA	1791.86	-0.20141	0.135053	-1.49134	0.135872	0.41688
gene-CAALFM_C103320CA	1117.94	0.414074	0.278014	1.4894	0.136382	0.41688
gene-CAALFM_C105260CA	1869.92	0.308055	0.206789	1.48971	0.136301	0.41688
gene-CAALFM_C106440CA	890.054	0.261005	0.175619	1.48619	0.137228	0.41688
gene-CAALFM_C108990CA	4536.76	-0.188738	0.126405	-1.49313	0.135404	0.41688
gene-CAALFM_C200710WA	1900.86	0.242694	0.162591	1.49267	0.135524	0.41688
gene-CAALFM_C201220WA	2612.22	0.233783	0.156878	1.49022	0.136166	0.41688
gene-CAALFM_C204870CA	5539.89	0.237461	0.159368	1.49002	0.13622	0.41688
gene-CAALFM_C208920WA	1144.02	0.362945	0.243163	1.4926	0.135542	0.41688
gene-CAALFM_C210540WA	1039.3	0.30796	0.206914	1.48835	0.136658	0.41688
gene-CAALFM_C300810CA	6361.19	0.302917	0.203584	1.48792	0.136772	0.41688
gene-CAALFM_C302350WA	1219.41	-0.477162	0.320297	-1.48975	0.136291	0.41688
gene-CAALFM_C304090WA	18389.9	0.217362	0.146256	1.48618	0.137232	0.41688
gene-CAALFM_C306510CA	34.4941	-0.554102	0.371415	-1.49187	0.135734	0.41688
gene-CAALFM_C401420WA	441.555	-0.348034	0.233973	-1.48749	0.136885	0.41688
gene-CAALFM_C402050WA	791.869	-0.451451	0.303555	-1.48721	0.136958	0.41688
gene-CAALFM_C404510WA	3035.63	0.200157	0.134682	1.48614	0.137243	0.41688
gene-CAALFM_C405300WA	4452.8	0.350867	0.235966	1.48694	0.137031	0.41688
gene-CAALFM_C406570CA	141046	0.397312	0.266986	1.48814	0.136715	0.41688
gene-CAALFM_C406860CA	591.25	-0.280448	0.18793	-1.4923	0.135622	0.41688
gene-CAALFM_C501800CA	3493.07	0.135664	0.0912658	1.48647	0.137155	0.41688
gene-CAALFM_C503870CA	1423.12	-0.22792	0.153361	-1.48617	0.137235	0.41688
gene-CAALFM_C600430CA	1069.19	0.287588	0.193021	1.48993	0.136242	0.41688
gene-CAALFM_C600690WA	425.888	-0.382393	0.257325	-1.48603	0.13727	0.41688
gene-CAALFM_C602600WA	2518.11	0.144754	0.0972586	1.48834	0.136662	0.41688
gene-CAALFM_C701870WA	1054.84	0.172216	0.115891	1.48601	0.137276	0.41688
gene-CAALFM_C703970CA	1216.01	0.218905	0.14733	1.48582	0.137328	0.41688
gene-CAALFM_CR10440WA	342.515	-0.214955	0.1442	-1.49067	0.136049	0.41688
gene-CAALFM_C202460WA	6207.29	-0.167746	0.112961	-1.48499	0.137546	0.417331
gene-CAALFM_C300560CA	1756.4	-0.368621	0.24828	-1.4847	0.137624	0.417355
gene-CAALFM_C403870CA	89.7999	0.330987	0.223104	1.48356	0.137927	0.41806
gene-CAALFM_C108120WA	1645.97	0.314114	0.212009	1.48161	0.138445	0.418221
gene-CAALFM_C109440WA	975.516	0.465942	0.314507	1.4815	0.138474	0.418221
gene-CAALFM_C208050CA	1375.48	0.255859	0.172735	1.48122	0.138547	0.418221
gene-CAALFM_C307800CA	464.451	-0.455198	0.307068	-1.4824	0.138233	0.418221
gene-CAALFM_C405670WA	17465.4	0.281882	0.19029	1.48133	0.138519	0.418221
gene-CAALFM_C501040WA	119.444	-0.390942	0.263838	-1.48175	0.138406	0.418221
gene-CAALFM_C501950CA	1217.89	0.20943	0.141413	1.48098	0.138612	0.418221
gene-CAALFM_C600900CA	1043.77	-0.238547	0.16093	-1.4823	0.13826	0.418221
gene-CAALFM_C603520CA	511.328	0.272	0.183429	1.48286	0.138111	0.418221
gene-CAALFM_C101030WA	3325.84	-0.308735	0.208521	-1.48059	0.138715	0.418256
gene-CAALFM_C400570CA	3584.57	-0.161395	0.109021	-1.48041	0.138764	0.418256
gene-CAALFM_C107480CA	101.841	-0.364115	0.246006	-1.48011	0.138845	0.418288
gene-CAALFM_C105740CA	72.6596	-0.368281	0.248942	-1.47939	0.139037	0.418299
gene-CAALFM_C106800WA	635.09	-0.29148	0.197038	-1.47931	0.139058	0.418299
gene-CAALFM_C700190WA	1210.84	0.528222	0.356984	1.47968	0.138959	0.418299
gene-CAALFM_C101750WA	1288.09	-0.257401	0.174592	-1.4743	0.140401	0.418646
gene-CAALFM_C102420CA	6140.45	-0.411808	0.278724	-1.47748	0.139548	0.418646
gene-CAALFM_C112640WA	296.556	-0.224631	0.152016	-1.47768	0.139493	0.418646
gene-CAALFM_C201750CA	567.566	0.313332	0.212483	1.47462	0.140314	0.418646
gene-CAALFM_C203400CA	1532.94	0.276798	0.18775	1.47429	0.140403	0.418646
gene-CAALFM_C203620WA	988.413	0.221943	0.150357	1.47611	0.139916	0.418646
gene-CAALFM_C204750WA	658.201	-0.271553	0.18402	-1.47567	0.140033	0.418646
gene-CAALFM_C207430CA	764.163	0.347839	0.235443	1.47738	0.139573	0.418646
gene-CAALFM_C209870WA	893.627	0.226376	0.153393	1.47579	0.140001	0.418646
gene-CAALFM_C300860WA	807.375	0.677421	0.458902	1.47618	0.139896	0.418646
gene-CAALFM_C300990CA	31.9093	-0.690318	0.467358	-1.47707	0.139658	0.418646
gene-CAALFM_C301680CA	924.848	0.254281	0.172314	1.47568	0.140029	0.418646
gene-CAALFM_C303040WA	4867.02	-0.172231	0.116725	-1.47553	0.140071	0.418646
gene-CAALFM_C303770CA	635.898	0.245123	0.166198	1.47489	0.140243	0.418646
gene-CAALFM_C405330CA	683.943	-0.449953	0.304741	-1.47651	0.139807	0.418646
gene-CAALFM_C504170WA	2845.28	0.22937	0.155337	1.4766	0.139784	0.418646
gene-CAALFM_C602690CA	781.936	-0.451533	0.306298	-1.47416	0.140439	0.418646
gene-CAALFM_CR03890WA	1086.8	0.284954	0.193158	1.47523	0.14015	0.418646
[truncated: 3,963 more rows]
