# Supplementary material for: Development and applications of a CRISPR activation system for facile genetic overexpression in Candida albicans
Source: G3 (Bethesda). 2022 Dec 1;13(2):jkac301. doi: 10.1093/g3journal/jkac301 (PMC9911074; doi:10.1093/g3journal/jkac301)
Supplement: jkac301_Supplementary_Data [file jkac301_supplementary_data.zip › Table_S3_G3-2022-403816.xlsx]

## Sheet: YPD @ 30°C
The following RT-qPCR results come from strains subcultured to an OD600 of >0.2 in standard laboratory conditions (YPD @ 30°C).
*All strains were measured in triplicate.
ALS1 Raw RT-qPCR Results
sampleName	ACT1	cqSD	cqSE	ALS1	cqSD	cqSE	Delta Ct	Average	DD Ct	Fold Overexpression
A1 (fRS483, ie. Control)	24.29	0	0	26.35	0.25	0.18	2.06	1.9
A2	21.78	0.07	0.05	23.81	0.09	0.06	2.03
A3	22.88	0.01	0.01	24.49	0.02	0.01	1.61
B1 (fRS229, ie. CRISPRa ALS1)	22.96	0.01	0.01	20.48	0.05	0.03	-2.48		-4.38	20.8215
B2	23.66	0.07	0.05	20.89	0.01	0.01	-2.77		-4.67	25.4572
B3	24.5	0.07	0.05	21.55	0.16	0.12	-2.95		-4.85	28.84
C1 (fRS230, ie. CRISPRa ALS1)	23.05	0.05	0.04	22.19	0.04	0.03	-0.86		-2.76	6.77396
C2	22.27	0.07	0.05	21.94	0.04	0.02	-0.33		-2.23	4.69134
C3	21.81	0	0	21.15	0.12	0.09	-0.66		-2.56	5.89708
CDR1 Raw RT-qPCR Results
	ACT1			CDR1
sampleName	cqMean	cqSD	cqSE	cqMean	cqSD	cqSE	Delta Ct	Average	DD Ct	Fold Overexpression
A1 (fRS483, ie. Control)	18.55	0.47	0.34	23.24	0.3	0.21	4.69	3.85667
A2	18.07	0.13	0.09	21.39	0.1	0.07	3.32
A3	17.68	0.03	0.02	21.24	0.38	0.27	3.56
B1 (fRS215, ie. CRISPRa CDR1)	18.09	0.43	0.3	20.56	0.3	0.21	2.48		-1.37667	2.59668
B2	18.36	0.35	0.25	20.68	0.43	0.3	2.32		-1.53667	2.90123
B3	18.27	0.23	0.16	20.87	0.15	0.11	2.59		-1.26667	2.40605
C1 (fRS352, ie. CRISPRa CDR1)	16.79	0.03	0.02	18.77	0.05	0.03	1.98		-1.87667	3.67226
C2	18.32	0.12	0.08	18.98	0.03	0.02	0.65		-3.20667	9.23215
C3	16.85	0.01	0.01	18.47	0.03	0.02	1.62		-2.23667	4.71307
D1 (fRS488, ie. CRISPRa CDR1)	16.83	0.01	0.01	19.12	0.11	0.08	2.3		-1.55667	2.94173
D2	16.8	0.02	0.02	19.22	0.05	0.04	2.43		-1.42667	2.68825
D3	16.98	0.02	0.01	19.94	0.04	0.03	2.95		-0.906667	1.87471
ALS3 Raw RT-qPCR Results
sampleName	ACT1	cqSD	cqSE	ALS3	cqSD	cqSE	Delta Ct	Average	DD Ct	Fold Overexpression
A1 (fRS483, ie. Control)	19.91	0.03	0.02	22.56	0.02	0.01	2.65	3.11333
A2	19.25	0.11	0.08	22.36	0.01	0.01	3.11
A3	19.09	0.02	0.01	22.67	0.28	0.2	3.58
B1 (fRS642, ie. CRISPRa ALS3)	19.21	0.11	0.08	22.49	0.12	0.08	3.28		0.166667	0.890899
B2	22	0.1	0.07	23.93	0.06	0.04	1.93		-1.18333	2.27101
B3	19.96	0.22	0.16	22.56	0.03	0.02	2.6		-0.513333	1.42734
C1 (fRS643, ie. CRISPRa ALS3)	20.01	0.07	0.05	21.98	0.01	0.01	1.97		-1.14333	2.20891
C2	19.72	0.06	0.05	21.87	0.01	0.01	2.15		-0.963333	1.94981
C	19.85	0.02	0.01	22.5	0.1	0.07	2.65		-0.463333	1.37872
D1 (fRS644, ie. CRISPRa ALS3)	20.11	0.25	0.18	21.87	0.01	0	1.76		-1.35333	2.55502
D2	19.55	0.1	0.07	22.5	0.04	0.03	2.95		-0.163333	1.11987
E1 (fRS645, ie. CRISPRa ALS3)	20.69	0.14	0.1	22.19	0.02	0.01	1.5		-1.61333	3.05958
E2	19.91	0.03	0.02	22.1	0.06	0.04	2.19		-0.923333	1.89649
E3	20.69	0.04	0.03	22.72	0.02	0.02	2.04		-1.07333	2.10429
F1 (fRS646, ie. CRISPRa ALS3)	19.7	0	0	19.36	0.03	0.02	-0.34		-3.45333	10.9536
F2	19.52	0.09	0.06	18.97	0.08	0.06	-0.55		-3.66333	12.6699
F3	20.49	0.07	0.05	19.78	0.07	0.05	-0.72		-3.83333	14.2544
G1 (fRS647, ie. CRISPRa ALS3)	19.87	0.02	0.02	21	0.05	0.03	1.13		-1.98333	3.95406
G2	20.96	0.16	0.11	21.29	0.14	0.1	0.33		-2.78333	6.88441
G3	20.41			21.66	0.02	0.02	1.25		-1.86333	3.63847
FGR28 Raw RT-qPCR Results
sampleName	ACT1	cqSD	cqSE	FGR28			Delta Ct	Average	DD Ct	Fold Overexpression
A1 (fRS483, ie. Control)	17.96	0.11	0.08	25.94	0.01	0.01	7.98	7.66
A2	17.59	0	0	25.36	0.05	0.03	7.77
A3	18.26	0.35	0.24	25.47	0.53	0.38	7.22
B1 (fRS668, ie. CRISPRa FGR28)	18.15	0.08	0.06	25.16	0.07	0.05	7.01		-0.65	1.56917
B2	18.44	0.01	0.01	25.27	0.07	0.05	6.82		-0.84	1.79005
B3	17.85	0.05	0.03	24.76	0.17	0.12	6.91		-0.75	1.68179
C1 (fRS669, ie. CRISPRa FGR28)	18.78	0.05	0.03	26.3	0.11	0.08	7.52		-0.14	1.10191
C2	18.01	0.05	0.03	25.32	0.11	0.07	7.31		-0.35	1.27456
C3	18.07	0.04	0.03	25.08	0.03	0.02	7.01		-0.65	1.56917
D1 (fRS670, ie. CRISPRa FGR28)	18.75	0.03	0.02	26.2	0.1	0.07	7.45		-0.21	1.15669
D2	18.43	0.01	0.01	26.07	0.01	0.01	7.64		-0.02	1.01396
D3	18.43	0.19	0.14	27.04	0.07	0.05	8.61		0.95	0.517632
E1 (fRS671, ie. CRISPRa FGR28)	18.48	0.2	0.14	25.57	0.19	0.14	7.09		-0.57	1.48452
E2	18.47	0.18	0.13	24.98	0.13	0.09	6.5		-1.16	2.23457
E3	18.33	0.12	0.08	24.72	0.04	0.03	6.39		-1.27	2.41162
F1 (fRS672, ie. CRISPRa FGR28)	18.41	0.15	0.1	26.38	0.07	0.05	7.97		0.31	0.806642
F2	18.61	0.12	0.09	26.34	0.1	0.07	7.73		0.07	0.952638
F3	18.51	0.18	0.13	25.77	0.12	0.09	7.26		-0.4	1.31951
G1 (fRS673, ie. CRISPRa FGR28)	18.92	0.21	0.15	26.62	0.08	0.06	7.7		0.04	0.972655
G2	18.68	0.09	0.07	26.2	0.07	0.05	7.51		-0.15	1.10957
G3	19.25	0.15	0.11	26.43	0.13	0.09	7.17		-0.49	1.40444
KSP1 Raw RT-qPCR Results
sampleName	ACT1	cqSD	cqSE	KSP1	cqSD	cqSE	Delta Ct	Average	DD Ct	Fold Overexpression
A1 (fRS483, ie. Control)	17.85	0.06	0.05	19.59	0.02	0.01	1.74	1.42
A2	18.25			19.28	0.11	0.08	1.02
A3	17.91	0	0	19.4	0.05	0.03	1.48
B1 (fRS674, ie. CRISPRa KSP1)	18.06	0.17	0.12	19.66	0.02	0.02	1.6		0.19	0.876606
B2	18.37	0.14	0.1	19.41	0	0	1.04		-0.37	1.29235
B3	17.81	0.02	0.01	19.4	0.1	0.07	1.6		0.18	0.882703
C1 (fRS675, ie. CRISPRa KSP1)	18.35	0.01	0.01	19.5	0.03	0.02	1.15		-0.27	1.20581
C2	17.8	0.06	0.04	19.36	0.02	0.01	1.56		0.15	0.90125
C3	17.81	0	0	19.31	0.14	0.1	1.5		0.08	0.946058
D1 (fRS676, ie. CRISPRa KSP1)	18.91	0.22	0.16	19.21	0	0	0.3		-1.12	2.17347
D2	17.98	0.19	0.14	18.81	0	0	0.83		-0.58	1.49485
D3	18.44	0.08	0.06	18.91	0.13	0.09	0.47		-0.94	1.91853
E1 (fRS677, ie. CRISPRa KSP1)	18.56	0.12	0.09	17.92	0.04	0.03	-0.64		-2.06	4.16986
E2	18.1	0.14	0.1	17.72	0	0	-0.38		-1.79	3.45815
E3	18.38	0.01	0	17.8	0.06	0.04	-0.58		-2	4
F1 (fRS678, ie. CRISPRa KSP1)	18.27			18.43	0.04	0.03	0.16		-1.25	2.37841
F2	18.3	0.03	0.02	18.3	0.03	0.02	0		-1.42	2.67586
F3	18.28	0.04	0.03	18.39	0.04	0.03	0.11		-1.31	2.47942
G1 (fRS679, ie. CRISPRa KSP1)	18.15			18.88	0.08	0.05	0.73		-0.69	1.61328
G2	19.42	0.02	0.01	19.42	0.05	0.03	0		-1.42	2.67586
G3	18.35	0	0	18.58	0.11	0.07	0.24		-1.18	2.26577
YAK1 Raw RT-qPCR Results	ACT1	cqSD	cqSE	YAK1			Delta Ct	Average	DD Ct	Fold Overexpression
A1 (fRS483, ie. Control)	20.95	0.01	0.01	20.89	0.09	0.07	-0.06	-0.19
A2	21.13	0.03	0.02	20.82	0.13	0.09	-0.31
A3	21.12	0.02	0.01	20.91	0.01	0.01	-0.2
B1 (fRS712, ie. CRISPRa YAK1)	18.35	0.02	0.01	19.46	0.01	0.01	1.12		1.31	2.48
B2	18.63	0.03	0.02	19.62	0.07	0.05	0.99		1.18	2.26
B3	19.44	0.04	0.03	19.73	0.04	0.03	0.29		0.48	1.4

## Sheet: RPMI @ 37°C
The following RT-qPCR results come from strains subcultured for 5 hours in RPMI @ 37°C.
*All strains were measured in triplicate.
ALS3 Raw RT-qPCR Results
sampleName	ACT1	cqSD	cqSE	ALS3	cqSD	cqSE	Delta Ct	Average	DD Ct	Fold Overexpression
A1 (fRS483, ie. Control)	20.1654	0.0165141	0.0116773	16.82	0.17	0.12	-3.34	-3.53
A2	19.9265	0.176482	0.124792	16.46	0.03	0.02	-3.47
A3	19.9306	0.0887857	0.0627809	16.15	0.04	0.03	-3.78
B1 (fRS646, ie. CRISPRa ALS3)	20.9499	0.0332328	0.0234992	15.82	0.35	0.25	-5.13		-1.6	3.04
B2	20.8375	0.00394808	0.00279172	14.98	0.1	0.07	-5.86		-2.33	5.03
B3	20.3081	0.00362269	0.00256163	15.01	0.09	0.06	-5.3		-1.77	3.42
C1 (fRS647, ie. CRISPRa ALS3)	20.1776	0.0561343	0.0396929	15.08	0.12	0.08	-5.1		-1.57	2.98
C2	21.4679	0.0139316	0.00985114	15.56	0	0	-5.91		-2.38	5.22
C3	20.4488	0.0123915	0.00876213	15.33	0.23	0.16	-5.12		-1.59	3.01

## Sheet: Basal ALS3 in YPD vs. RPMI
Comparison done between the basal levels of ALS3 in standard laboratory conditions (YPD @ 30°C) and in conditions that favour high levels of ALS3 (RPMI @ 37°C) in the CRISPRa control strain.
YPD
sampleName	ACT1	cqSD	cqSE	ALS3	cqSD	cqSE	Delta Ct	Average	DD Ct	Fold Overexpression
A1 (fRS483, ie. Control)	19.91	0.03	0.02	22.56	0.02	0.01	2.65	3.11333
A2	19.25	0.11	0.08	22.36	0.01	0.01	3.11
A3	19.09	0.02	0.01	22.67	0.28	0.2	3.58
RPMI
A1 (fRS483, ie. Control)	20.1654	0.0165141	0.0116773	16.82	0.17	0.12	-3.34		-6.45333	87.6288
A2	19.9265	0.176482	0.124792	16.46	0.03	0.02	-3.47		-6.58333	95.8917
A3	19.9306	0.0887857	0.0627809	16.15	0.04	0.03	-3.78		-6.89333	118.878
